# Supplementary material for: Rietveld refinement of langbeinite-type K2YHf(PO4)3
Source: Acta Crystallogr Sect E Struct Rep Online. 2009 Jul 18;65(Pt 8):i63–4. doi: 10.1107/S1600536809027573 (PMC2977454; doi:10.1107/S1600536809027573)
Supplement: Supplementary file 1 [file e-65-00i63-sup1.cif]

##############################################################################
###                                                                        ###
###        Electronic paper (Acta Crystallographica Section E)             ###
###                                                                        ###
##############################################################################
#                                                                            #
# This CIF contains the data in a paper accepted for publication in Acta     #
# Crystallographica Section E. It conforms to the requirements of Notes      #
# for Authors for Section E, and has been peer reviewed under the auspices   #
# of the IUCr Commission on Journals.                                        #
#                                                                            #
# Full details of the Crystallographic Information File format               #
# are given in the paper "The Crystallographic Information File (CIF):       #
# a New Standard Archive File for Crystallography" by S. R. Hall, F. H.      #
# Allen and I. D. Brown [Acta Cryst. (1991), A47, 655-685].                  #
#                                                                            #
# The current version of the core CIF dictionary is obtainable from          #
# ftp://ftp.iucr.org/pub/cif_core.dic. The current version number is 2.4.    #
#                                                                            #
# Software is freely available for graphical display of the structure(s) in  #
# this CIF.  For information consult the CIF home page http://www.iucr.org/  #
# cif/home.html                                                              #
#                                                                            #
# This file may be used for bona fide research purposes within the           #
# scientific community so long as proper attribution is given to the journal # 
# article from which it was obtained.                                        #
#                                                                            #
##############################################################################
                                             
data_global
_journal_data_validation_number     ?
_journal_date_recd_electronic     2009-07-08
_journal_date_accepted     2009-07-13
_journal_name_full     'Acta Crystallographica, Section E'
_journal_year     2009
_journal_volume     65
_journal_issue      8
_journal_page_first     i63
_journal_page_last     i64
_journal_paper_category     QI
_journal_coeditor_code     WM2244
_publ_contact_author_name     'Zatovsky, Igor V.'
_publ_contact_author_address
;
Department of Inorganic Chemistry
Taras Shevchenko National University
64, Volodymyrska str.
01601, Kyiv, Ukraine
;
_publ_contact_author_email     zvigo@yandex.ru
_publ_contact_author_fax     '?'
_publ_contact_author_phone     '+38(044)2393288'
_publ_section_title
;
Rietveld refinement of langbeinite-type K~2~YHf(PO~4~)~3~
;
loop_
    _publ_author_name
    _publ_author_address
    'Ogorodnyk, Ivan V.'
;
Department of Inorganic Chemistry
Taras Shevchenko National University
64 Volodymyrska Str.
01601 Kyiv, Ukraine
;
    'Zatovsky, Igor V.'
;
Department of Inorganic Chemistry
Taras Shevchenko National University
64 Volodymyrska Str.
01601 Kyiv, Ukraine
;
    'Slobodyanik, Nikolay S.'
;
Department of Inorganic Chemistry
Taras Shevchenko National University
64 Volodymyrska Str.
01601 Kyiv, Ukraine
;
data_I
_pd_block_diffractogram_id     ?
_chemical_name_systematic
;
Potassium yttrium hafnium tris(orthophosphate)
;
_chemical_name_common     ?
_chemical_formula_moiety     ?
_chemical_formula_sum     'Hf K2 O12 P3 Y'
_chemical_formula_structural     'K2 Hf Y (P O4)3'
_chemical_formula_analytical     ?
_chemical_formula_iupac     'K2 Hf Y (P O4)3'
_chemical_formula_weight     630.51
_chemical_melting_point     ?
_space_group_crystal_system     cubic
_space_group_name_H-M_alt     'P 21 3'
_space_group_name_Hall     'P 2ac 2ab 3'
loop_
    _symmetry_equiv_pos_site_id
    _symmetry_equiv_pos_as_xyz
    1 x,y,z
    2 1/2-x,-y,1/2+z
    3 1/2+x,1/2-y,-z
    4 -x,1/2+y,1/2-z
    5 z,x,y
    6 1/2-z,-x,1/2+y
    7 1/2+z,1/2-x,-y
    8 -z,1/2+x,1/2-y
    9 y,z,x
    10 1/2+y,1/2-z,-x
    11 -y,1/2+z,1/2-x
    12 1/2-y,-z,1/2+x
_cell_length_a     10.30748(9)
_cell_length_b     10.30748(9)
_cell_length_c     10.30748(9)
_cell_angle_alpha     90
_cell_angle_beta     90
_cell_angle_gamma     90
_cell_volume     1095.11(2)
_cell_formula_units_Z     4
_cell_measurement_temperature     293(2)
_cell_special_details
; ?
;
_exptl_crystal_density_diffrn     3.824
_exptl_crystal_density_method     'not measured'
_pd_char_colour     'colourless'
_pd_char_particle_morphology     'isometric'
_exptl_absorpt_coefficient_mu     35.937
_exptl_absorpt_correction_type     ?
_exptl_absorpt_process_details     ?
_exptl_absorpt_correction_T_min     ?
_exptl_absorpt_correction_T_max     ?
_exptl_special_details
;
;
_diffrn_ambient_temperature     293(2)
_diffrn_radiation_type     'Cu K\a'
_diffrn_radiation_wavelength     1.541874
_diffrn_radiation_monochromator     'graphite'
_diffrn_measurement_device_type     'Shimadzu XRD-6000'
_pd_instr_dist_src/spec     ?
_pd_instr_dist_spec/detc     ?
_pd_instr_location
;
?
;
_pd_meas_2theta_fixed     ?
_pd_meas_2theta_range_min     5.00000
_pd_meas_2theta_range_max     105.00000
_pd_meas_2theta_range_inc     0.02
_pd_meas_number_of_points     5001
_pd_meas_scan_method     'step'
_pd_meas_special_details
;  ?
;
_refine_special_details
;
;
_refine_ls_matrix_type     ?
_refine_ls_R_factor_all     3.14
_refine_ls_goodness_of_fit_all     2.51
_refine_ls_restrained_S_all     2.51
_refine_ls_number_reflns     528
_refine_ls_number_parameters     48
_refine_ls_number_restraints     0
_refine_ls_number_constraints     14
_refine_ls_hydrogen_treatment     ?
_refine_ls_weighting_scheme     'calc'
_refine_ls_weighting_details     'Standard least squares refinement'
_refine_ls_shift/su_max     0.001
_refine_ls_shift/su_mean     ?
_refine_ls_extinction_method     none
_refine_ls_extinction_coef     0
loop_
    _atom_type_symbol
    _atom_type_description
    _atom_type_scat_dispersion_real
    _atom_type_scat_dispersion_imag
    _atom_type_scat_source
    Y Y -2.7962 3.5667 'International Tables Vol C Tables 4.2.6.8 and 6.1.1.4'
    P P 0.1023 0.0942 'International Tables Vol C Tables 4.2.6.8 and 6.1.1.4'
    O O 0.0106 0.0060 'International Tables Vol C Tables 4.2.6.8 and 6.1.1.4'
    K K 0.2009 0.2494 'International Tables Vol C Tables 4.2.6.8 and 6.1.1.4'
    Hf Hf -0.5830 6.1852 'International Tables Vol C Tables 4.2.6.8 and 6.1.1.4'
_computing_data_collection     'PCXRD (Shimadzu, 2006)'
_computing_cell_refinement     'FULLPROF (Rodriguez-Carvajal, 2006)'
_computing_data_reduction     'FULLPROF (Rodriguez-Carvajal, 2006)'
_computing_structure_solution     'coordinates taken from an isotypic structure'
_computing_structure_refinement     'FULLPROF (Rodriguez-Carvajal, 2006)'
_computing_molecular_graphics     'DIAMOND (Brandenburg, 1999)'
_computing_publication_material
;
PLATON (Spek, 2009) and enCIFer (Allen <i>et al.</i>,  2004)
;
_pd_calibration_special_details
; ?
;
_pd_prep_cool_rate     ?
_pd_prep_pressure     101.3
_pd_prep_temperature     293(2)
_pd_proc_2theta_range_min     5.0231
_pd_proc_2theta_range_max     105.0231
_pd_proc_2theta_range_inc     0.02
_pd_proc_info_data_reduction     ?
_pd_proc_info_excluded_regions     undef
_pd_proc_ls_background_function
;
FullProf Background 6-coeficient polynomial function
;
_pd_proc_ls_pref_orient_corr
;
;
_pd_proc_ls_prof_R_factor     5.3745
_pd_proc_ls_prof_wR_factor     7.0746
_pd_proc_ls_prof_wR_expected     2.8087
_pd_proc_ls_profile_function
;
Thompson--Cox--Hastings pseudo-Voigt Axial divergence asymmetry
(Thompson <i>et al.</i>, 1987)
;
_pd_proc_ls_special_details
; ?
;
_pd_proc_wavelength     1.540530
_pd_spec_mount_mode     'reflection'
_pd_spec_mounting     'glass container'
_pd_spec_shape     'flat_sheet'
_pd_spec_size_axial     15
_pd_spec_size_equat     15
_pd_spec_size_thick     1
loop_
    _atom_site_label
    _atom_site_fract_x
    _atom_site_fract_y
    _atom_site_fract_z
    _atom_site_U_iso_or_equiv
    _atom_site_occupancy
    K1 0.6984(4) 0.6984(4) 0.6984(4) 0.12(9) 1
    K2 0.9307(5) 0.9307(5) 0.9307(5) 0.07(9) 1
    Y1 0.14694(11) 0.14694(11) 0.14694(11) 0.06(9) 0.395(10)
    Y2 0.41559(18) 0.41559(18) 0.41559(18) 0.05(9) 0.605(10)
    Hf1 0.14694(11) 0.14694(11) 0.14694(11) 0.06(9) 0.605(10)
    Hf2 0.41559(18) 0.41559(18) 0.41559(18) 0.05(9) 0.395(10)
    P1 0.4609(5) 0.2311(8) 0.1292(8) 0.06(9) 1
    O1 0.3207(14) 0.2448(13) 0.0864(15) 0.07(9) 1
    O2 0.5337(12) 0.3118(13) 0.0155(16) 0.07(9) 1
    O3 0.4970(13) 0.0965(13) 0.1595(13) 0.07(9) 1
    O4 0.4750(14) 0.3063(15) 0.2526(17) 0.07(9) 1
loop_
    _atom_site_aniso_label
    _atom_site_aniso_U_11
    _atom_site_aniso_U_22
    _atom_site_aniso_U_33
    _atom_site_aniso_U_12
    _atom_site_aniso_U_13
    _atom_site_aniso_U_23
    _atom_site_aniso_type_symbol
    K1 0.12(9) 0.12(9) 0.12(9) -0.031(4) -0.031(4) -0.031(4) K
    K2 0.07(9) 0.07(9) 0.07(9) -0.019(3) -0.019(3) -0.019(3) K
    Y1 0.06(9) 0.06(9) 0.06(9) 0.0018(9) 0.0018(9) 0.0018(9) Y
    Y2 0.05(9) 0.05(9) 0.05(9) 0.0034(9) 0.0034(9) 0.0034(9) Y
    Hf1 0.06(9) 0.06(9) 0.06(9) 0.0018(9) 0.0018(9) 0.0018(9) Hf
    Hf2 0.05(9) 0.05(9) 0.05(9) 0.0034(9) 0.0034(9) 0.0034(9) Hf
_geom_special_details
;
Bond distances, angles <i>etc</i>. have been calculated using the rounded
fractional coordinates. All su's are estimated from the variances of the
(full) variance-covariance matrix. The cell e.s.d.'s are taken into account in
the estimation of distances, angles and torsion angles
;
loop_
    _geom_bond_atom_site_label_1
    _geom_bond_atom_site_label_2
    _geom_bond_site_symmetry_1
    _geom_bond_site_symmetry_2
    _geom_bond_distance
    _geom_bond_publ_flag
    K1 O1 . 4_655 2.981(16) yes
    K1 O2 . 2_665 3.345(14) yes
    K1 O4 . 2_665 3.413(16) yes
    K1 O1 . 6_565 2.981(16) no
    K1 O2 . 11_656 3.345(14) no
    K1 O4 . 11_656 3.413(16) no
    K1 O1 . 10_556 2.981(16) no
    K1 O2 . 7_566 3.345(14) no
    K1 O4 . 7_566 3.413(16) no
    K2 O3 . 2_665 2.907(14) yes
    K2 O2 . 8_656 2.912(14) yes
    K2 O4 . 2_665 3.207(17) yes
    K2 O4 . 8_656 3.336(17) yes
    K2 O3 . 11_656 2.907(14) no
    K2 O2 . 12_665 2.912(14) no
    K2 O4 . 11_656 3.207(17) no
    K2 O4 . 12_665 3.336(17) no
    K2 O3 . 7_566 2.907(14) no
    K2 O2 . 3_566 2.912(14) no
    K2 O4 . 7_566 3.207(17) no
    K2 O4 . 3_566 3.336(17) no
    Hf1 O1 . . 2.148(14) yes
    Hf1 O2 . 3_455 2.085(15) yes
    Hf1 O1 . 5_555 2.148(14) no
    Hf1 O2 . 8_545 2.085(15) no
    Hf1 O1 . 9_555 2.148(14) no
    Hf1 O2 . 12_554 2.085(15) no
    Hf2 O3 . 4_655 2.211(14) yes
    Hf2 O4 . . 2.113(17) yes
    Hf2 O4 . 5_555 2.113(17) no
    Hf2 O3 . 6_565 2.211(14) no
    Hf2 O4 . 9_555 2.113(17) no
    Hf2 O3 . 10_556 2.211(14) no
    Y1 O1 . . 2.148(14) yes
    Y1 O2 . 3_455 2.085(15) yes
    Y1 O2 . 8_545 2.085(15) no
    Y1 O1 . 9_555 2.148(14) no
    Y1 O2 . 12_554 2.085(15) no
    Y1 O1 . 5_555 2.148(14) no
    Y2 O3 . 4_655 2.211(14) yes
    Y2 O4 . . 2.113(17) yes
    Y2 O3 . 10_556 2.211(14) no
    Y2 O4 . 5_555 2.113(17) no
    Y2 O3 . 6_565 2.211(14) no
    Y2 O4 . 9_555 2.113(17) no
    P1 O1 . . 1.518(16) yes
    P1 O2 . . 1.621(17) yes
    P1 O3 . . 1.470(16) yes
    P1 O4 . . 1.497(19) yes
loop_
    _geom_angle_atom_site_label_1
    _geom_angle_atom_site_label_2
    _geom_angle_atom_site_label_3
    _geom_angle_site_symmetry_1
    _geom_angle_site_symmetry_2
    _geom_angle_site_symmetry_3
    _geom_angle
    _geom_angle_publ_flag
    O1 Hf1 O2 . . 3_455 97.9(5) no
    O1 Hf1 O1 . . 5_555 89.3(5) no
    O1 Hf1 O2 . . 8_545 172.6(5) no
    O1 Hf1 O1 . . 9_555 89.3(5) no
    O1 Hf1 O2 . . 12_554 92.5(5) no
    O1 Hf1 O2 5_555 . 3_455 92.5(5) no
    O2 Hf1 O2 3_455 . 8_545 80.1(5) no
    O1 Hf1 O2 9_555 . 3_455 172.6(5) no
    O2 Hf1 O2 3_455 . 12_554 80.1(5) no
    O1 Hf1 O2 5_555 . 8_545 97.9(5) no
    O1 Hf1 O1 5_555 . 9_555 89.3(5) no
    O1 Hf1 O2 5_555 . 12_554 172.6(5) no
    O1 Hf1 O2 9_555 . 8_545 92.5(5) no
    O2 Hf1 O2 8_545 . 12_554 80.1(5) no
    O1 Hf1 O2 9_555 . 12_554 97.9(5) no
    O3 Hf2 O4 4_655 . . 93.1(6) no
    O4 Hf2 O4 . . 5_555 87.8(6) no
    O3 Hf2 O4 6_565 . . 171.5(6) no
    O4 Hf2 O4 . . 9_555 87.8(6) no
    O3 Hf2 O4 10_556 . . 83.9(5) no
    O3 Hf2 O4 4_655 . 5_555 83.9(5) no
    O3 Hf2 O3 4_655 . 6_565 95.4(5) no
    O3 Hf2 O4 4_655 . 9_555 171.5(6) no
    O3 Hf2 O3 4_655 . 10_556 95.4(5) no
    O3 Hf2 O4 6_565 . 5_555 93.1(6) no
    O4 Hf2 O4 5_555 . 9_555 87.8(6) no
    O3 Hf2 O4 10_556 . 5_555 171.5(6) no
    O3 Hf2 O4 6_565 . 9_555 83.9(5) no
    O3 Hf2 O3 6_565 . 10_556 95.4(5) no
    O3 Hf2 O4 10_556 . 9_555 93.1(6) no
    O1 Y1 O2 . . 3_455 97.9(5) no
    O1 Y1 O1 . . 5_555 89.3(5) no
    O1 Y1 O2 . . 8_545 172.6(5) no
    O1 Y1 O1 . . 9_555 89.3(5) no
    O1 Y1 O2 . . 12_554 92.5(5) no
    O1 Y1 O2 5_555 . 3_455 92.5(5) no
    O2 Y1 O2 3_455 . 8_545 80.1(5) no
    O1 Y1 O2 9_555 . 3_455 172.6(5) no
    O2 Y1 O2 3_455 . 12_554 80.1(5) no
    O1 Y1 O2 5_555 . 8_545 97.9(5) no
    O1 Y1 O1 5_555 . 9_555 89.3(5) no
    O1 Y1 O2 5_555 . 12_554 172.6(5) no
    O1 Y1 O2 9_555 . 8_545 92.5(5) no
    O2 Y1 O2 8_545 . 12_554 80.1(5) no
    O1 Y1 O2 9_555 . 12_554 97.9(5) no
    O3 Y2 O4 4_655 . . 93.1(6) no
    O4 Y2 O4 . . 5_555 87.8(6) no
    O3 Y2 O4 6_565 . . 171.5(6) no
    O4 Y2 O4 . . 9_555 87.8(6) no
    O3 Y2 O4 10_556 . . 83.9(5) no
    O3 Y2 O4 4_655 . 5_555 83.9(5) no
    O3 Y2 O3 4_655 . 6_565 95.4(5) no
    O3 Y2 O4 4_655 . 9_555 171.5(6) no
    O3 Y2 O3 4_655 . 10_556 95.4(5) no
    O3 Y2 O4 6_565 . 5_555 93.1(6) no
    O4 Y2 O4 5_555 . 9_555 87.8(6) no
    O3 Y2 O4 10_556 . 5_555 171.5(6) no
    O3 Y2 O4 6_565 . 9_555 83.9(5) no
    O3 Y2 O3 6_565 . 10_556 95.4(5) no
    O3 Y2 O4 10_556 . 9_555 93.1(6) no
    O1 P1 O2 . . . 100.5(9) yes
    O1 P1 O3 . . . 113.0(9) yes
    O1 P1 O4 . . . 106.9(9) yes
    O2 P1 O3 . . . 121.4(8) yes
    O2 P1 O4 . . . 107.7(9) yes
    O3 P1 O4 . . . 106.5(9) yes
    Hf1 O1 P1 . . . 131.7(9) no
    Y1 O1 P1 . . . 131.7(9) no
    Hf1 O2 P1 3_555 . . 160.8(9) no
    Hf2 O3 P1 4_645 . . 145.6(9) no
    Hf2 O4 P1 . . . 157.5(10) no
    Y2 O4 P1 . . . 157.5(10) no
