# Supplementary material for: Rietveld refinement of langbeinite-type K2YHf(PO4)3
Source: Acta Crystallogr Sect E Struct Rep Online. 2009 Jul 18;65(Pt 8):i63–4. doi: 10.1107/S1600536809027573 (PMC2977454; doi:10.1107/S1600536809027573)
Supplement: Supplementary file 2 [file e-65-00i63-Isup2.rtv]

 
#==============================================
# Powder diffraction pattern number   1
#==============================================
 
data_I
 
_pd_block_id    I

loop_
_pd_proc_point_id
_pd_proc_2theta_corrected   
_pd_proc_intensity_total
_pd_calc_intensity_total
_pd_proc_intensity_bkg_calc
 
     1     5.0231    1254(35)          1025.7018         1025.7018 
     2     5.0431    1218(35)          1025.1362         1025.1362 
     3     5.0631    1186(34)          1024.5714         1024.5714 
     4     5.0831    1286(36)          1024.0074         1024.0074 
     5     5.1031    1246(35)          1023.4440         1023.4440 
     6     5.1231    1226(35)          1022.8812         1022.8812 
     7     5.1431    1228(35)          1022.3192         1022.3192 
     8     5.1631    1220(35)          1021.7579         1021.7579 
     9     5.1831    1260(35)          1021.1972         1021.1972 
    10     5.2031    1160(34)          1020.6372         1020.6372 
    11     5.2231    1246(35)          1020.0779         1020.0779 
    12     5.2431    1244(35)          1019.5192         1019.5192 
    13     5.2631    1284(36)          1018.9615         1018.9615 
    14     5.2831    1222(35)          1018.4042         1018.4042 
    15     5.3031    1256(35)          1017.8476         1017.8476 
    16     5.3231    1186(34)          1017.2918         1017.2918 
    17     5.3431    1218(35)          1016.7366         1016.7366 
    18     5.3631    1150(34)          1016.1821         1016.1821 
    19     5.3831    1184(34)          1015.6282         1015.6282 
    20     5.4031    1190(34)          1015.0751         1015.0751 
    21     5.4231    1152(34)          1014.5227         1014.5227 
    22     5.4431    1202(35)          1013.9709         1013.9709 
    23     5.4631    1202(35)          1013.4198         1013.4198 
    24     5.4831    1112(33)          1012.8694         1012.8694 
    25     5.5031    1180(34)          1012.3196         1012.3196 
    26     5.5231    1212(35)          1011.7708         1011.7708 
    27     5.5431    1210(35)          1011.2222         1011.2222 
    28     5.5631    1158(34)          1010.6746         1010.6746 
    29     5.5831    1134(34)          1010.1275         1010.1275 
    30     5.6031    1142(34)          1009.5811         1009.5811 
    31     5.6231    1172(34)          1009.0355         1009.0355 
    32     5.6431    1150(34)          1008.4904         1008.4904 
    33     5.6631    1148(34)          1007.9462         1007.9462 
    34     5.6831    1154(34)          1007.4024         1007.4024 
    35     5.7031    1228(35)          1006.8595         1006.8595 
    36     5.7231    1112(33)          1006.3171         1006.3171 
    37     5.7431    1184(34)          1005.7755         1005.7755 
    38     5.7631    1104(33)          1005.2346         1005.2346 
    39     5.7831    1092(33)          1004.6943         1004.6943 
    40     5.8031    1142(34)          1004.1546         1004.1546 
    41     5.8231    1132(34)          1003.6156         1003.6156 
    42     5.8431    1184(34)          1003.0773         1003.0773 
    43     5.8631    1140(34)          1002.5396         1002.5396 
    44     5.8831    1112(33)          1002.0027         1002.0027 
    45     5.9031    1120(33)          1001.4663         1001.4663 
    46     5.9231    1112(33)          1000.9307         1000.9307 
    47     5.9431    1110(33)          1000.3958         1000.3958 
    48     5.9631    1126(34)           999.8614          999.8614 
    49     5.9831    1070(33)           999.3278          999.3278 
    50     6.0031    1086(33)           998.7947          998.7947 
    51     6.0231    1084(33)           998.2624          998.2624 
    52     6.0431    1116(33)           997.7308          997.7308 
    53     6.0631    1110(33)           997.1997          997.1997 
    54     6.0831    1030(32)           996.6694          996.6694 
    55     6.1031    1094(33)           996.1397          996.1397 
    56     6.1231    1026(32)           995.6107          995.6107 
    57     6.1431    1090(33)           995.0822          995.0822 
    58     6.1631    1038(32)           994.5546          994.5546 
    59     6.1831    1074(33)           994.0275          994.0275 
    60     6.2031    1010(32)           993.5011          993.5011 
    61     6.2231    1106(33)           992.9753          992.9753 
    62     6.2431    1058(33)           992.4502          992.4502 
    63     6.2631    1032(32)           991.9258          991.9258 
    64     6.2831    1036(32)           991.4020          991.4020 
    65     6.3031    1010(32)           990.8788          990.8788 
    66     6.3231    1058(33)           990.3563          990.3563 
    67     6.3431    1014(32)           989.8345          989.8345 
    68     6.3631    1080(33)           989.3133          989.3133 
    69     6.3831    1048(32)           988.7928          988.7928 
    70     6.4031    1030(32)           988.2729          988.2729 
    71     6.4231    1038(32)           987.7535          987.7535 
    72     6.4431    968(31)           987.2350          987.2350  
    73     6.4631    980(31)           986.7171          986.7171  
    74     6.4831    1054(32)           986.1998          986.1998 
    75     6.5031    988(31)           985.6831          985.6831  
    76     6.5231    1006(32)           985.1671          985.1671 
    77     6.5431    1010(32)           984.6518          984.6518 
    78     6.5631    1024(32)           984.1370          984.1370 
    79     6.5831    978(31)           983.6230          983.6230  
    80     6.6031    994(32)           983.1096          983.1096  
    81     6.6231    996(32)           982.5967          982.5967  
    82     6.6431    960(31)           982.0846          982.0846  
    83     6.6631    988(31)           981.5731          981.5731  
    84     6.6831    928(30)           981.0623          981.0623  
    85     6.7031    1016(32)           980.5520          980.5520 
    86     6.7231    956(31)           980.0424          980.0424  
    87     6.7431    946(31)           979.5335          979.5335  
    88     6.7631    958(31)           979.0251          979.0251  
    89     6.7831    944(31)           978.5175          978.5175  
    90     6.8031    926(30)           978.0104          978.0104  
    91     6.8231    932(31)           977.5040          977.5040  
    92     6.8431    934(31)           976.9983          976.9983  
    93     6.8631    944(31)           976.4931          976.4931  
    94     6.8831    968(31)           975.9886          975.9886  
    95     6.9031    1008(32)           975.4847          975.4847 
    96     6.9231    964(31)           974.9815          974.9815  
    97     6.9431    946(31)           974.4789          974.4789  
    98     6.9631    1014(32)           973.9769          973.9769 
    99     6.9831    914(30)           973.4755          973.4755  
   100     7.0031    928(30)           972.9749          972.9749  
   101     7.0231    910(30)           972.4749          972.4749  
   102     7.0431    966(31)           971.9753          971.9753  
   103     7.0631    942(31)           971.4765          971.4765  
   104     7.0831    934(31)           970.9783          970.9783  
   105     7.1031    968(31)           970.4808          970.4808  
   106     7.1231    934(31)           969.9838          969.9838  
   107     7.1431    930(30)           969.4875          969.4875  
   108     7.1631    916(30)           968.9919          968.9919  
   109     7.1831    962(31)           968.4967          968.4967  
   110     7.2031    898(30)           968.0024          968.0024  
   111     7.2231    944(31)           967.5085          967.5085  
   112     7.2431    966(31)           967.0153          967.0153  
   113     7.2631    928(30)           966.5228          966.5228  
   114     7.2831    896(30)           966.0308          966.0308  
   115     7.3031    946(31)           965.5396          965.5396  
   116     7.3231    906(30)           965.0487          965.0487  
   117     7.3431    944(31)           964.5587          964.5587  
   118     7.3631    934(31)           964.0692          964.0692  
   119     7.3831    844(29)           963.5804          963.5804  
   120     7.4031    880(30)           963.0922          963.0922  
   121     7.4231    882(30)           962.6046          962.6046  
   122     7.4431    954(31)           962.1175          962.1175  
   123     7.4631    922(30)           961.6311          961.6311  
   124     7.4831    852(29)           961.1454          961.1454  
   125     7.5031    922(30)           960.6602          960.6602  
   126     7.5231    924(30)           960.1757          960.1757  
   127     7.5431    896(30)           959.6918          959.6918  
   128     7.5631    912(30)           959.2085          959.2085  
   129     7.5831    904(30)           958.7258          958.7258  
   130     7.6031    906(30)           958.2438          958.2438  
   131     7.6231    886(30)           957.7623          957.7623  
   132     7.6431    888(30)           957.2814          957.2814  
   133     7.6631    868(29)           956.8012          956.8012  
   134     7.6831    874(30)           956.3215          956.3215  
   135     7.7031    870(29)           955.8426          955.8426  
   136     7.7231    918(30)           955.3641          955.3641  
   137     7.7431    918(30)           954.8862          954.8862  
   138     7.7631    866(29)           954.4091          954.4091  
   139     7.7831    944(31)           953.9324          953.9324  
   140     7.8031    898(30)           953.4565          953.4565  
   141     7.8231    924(30)           952.9811          952.9811  
   142     7.8431    912(30)           952.5063          952.5063  
   143     7.8631    934(31)           952.0321          952.0321  
   144     7.8831    864(29)           951.5585          951.5585  
   145     7.9031    898(30)           951.0856          951.0856  
   146     7.9231    880(30)           950.6132          950.6132  
   147     7.9431    862(29)           950.1414          950.1414  
   148     7.9631    866(29)           949.6702          949.6702  
   149     7.9831    896(30)           949.1997          949.1997  
   150     8.0031    920(30)           948.7297          948.7297  
   151     8.0231    932(31)           948.2604          948.2604  
   152     8.0431    878(30)           947.7915          947.7915  
   153     8.0631    882(30)           947.3234          947.3234  
   154     8.0831    906(30)           946.8558          946.8558  
   155     8.1031    824(29)           946.3888          946.3888  
   156     8.1231    878(30)           945.9225          945.9225  
   157     8.1431    836(29)           945.4567          945.4567  
   158     8.1631    932(31)           944.9914          944.9914  
   159     8.1831    886(30)           944.5269          944.5269  
   160     8.2031    866(29)           944.0629          944.0629  
   161     8.2231    878(30)           943.5994          943.5994  
   162     8.2431    886(30)           943.1367          943.1367  
   163     8.2631    870(29)           942.6744          942.6744  
   164     8.2831    922(30)           942.2128          942.2128  
   165     8.3031    884(30)           941.7517          941.7517  
   166     8.3231    864(29)           941.2913          941.2913  
   167     8.3431    902(30)           940.8315          940.8315  
   168     8.3631    860(29)           940.3722          940.3722  
   169     8.3831    860(29)           939.9135          939.9135  
   170     8.4031    910(30)           939.4553          939.4553  
   171     8.4231    864(29)           938.9979          938.9979  
   172     8.4431    940(31)           938.5410          938.5410  
   173     8.4631    946(31)           938.0847          938.0847  
   174     8.4831    918(30)           937.6289          937.6289  
   175     8.5031    902(30)           937.1736          937.1736  
   176     8.5231    894(30)           936.7192          936.7192  
   177     8.5431    898(30)           936.2651          936.2651  
   178     8.5631    890(30)           935.8117          935.8117  
   179     8.5831    822(29)           935.3589          935.3589  
   180     8.6031    872(30)           934.9066          934.9066  
   181     8.6231    938(31)           934.4550          934.4550  
   182     8.6431    916(30)           934.0039          934.0039  
   183     8.6631    878(30)           933.5534          933.5534  
   184     8.6831    860(29)           933.1034          933.1034  
   185     8.7031    906(30)           932.6541          932.6541  
   186     8.7231    894(30)           932.2054          932.2054  
   187     8.7431    848(29)           931.7571          931.7571  
   188     8.7631    880(30)           931.3095          931.3095  
   189     8.7831    864(29)           930.8625          930.8625  
   190     8.8031    858(29)           930.4160          930.4160  
   191     8.8231    870(29)           929.9700          929.9700  
   192     8.8431    878(30)           929.5248          929.5248  
   193     8.8631    864(29)           929.0801          929.0801  
   194     8.8831    784(28)           928.6359          928.6359  
   195     8.9031    892(30)           928.1923          928.1923  
   196     8.9231    818(29)           927.7493          927.7493  
   197     8.9431    830(29)           927.3069          927.3069  
   198     8.9631    858(29)           926.8649          926.8649  
   199     8.9831    824(29)           926.4237          926.4237  
   200     9.0031    902(30)           925.9830          925.9830  
   201     9.0231    848(29)           925.5428          925.5428  
   202     9.0431    860(29)           925.1033          925.1033  
   203     9.0631    808(28)           924.6641          924.6641  
   204     9.0831    874(30)           924.2257          924.2257  
   205     9.1031    886(30)           923.7878          923.7878  
   206     9.1231    846(29)           923.3505          923.3505  
   207     9.1431    888(30)           922.9138          922.9138  
   208     9.1631    888(30)           922.4775          922.4775  
   209     9.1831    892(30)           922.0420          922.0420  
   210     9.2031    858(29)           921.6068          921.6068  
   211     9.2231    842(29)           921.1724          921.1724  
   212     9.2431    866(29)           920.7385          920.7385  
   213     9.2631    872(30)           920.3051          920.3051  
   214     9.2831    942(31)           919.8723          919.8723  
   215     9.3031    846(29)           919.4400          919.4400  
   216     9.3231    860(29)           919.0084          919.0084  
   217     9.3431    854(29)           918.5771          918.5771  
   218     9.3631    842(29)           918.1466          918.1466  
   219     9.3831    878(30)           917.7167          917.7167  
   220     9.4031    852(29)           917.2872          917.2872  
   221     9.4231    870(29)           916.8583          916.8583  
   222     9.4431    882(30)           916.4299          916.4299  
   223     9.4631    804(28)           916.0023          916.0023  
   224     9.4831    884(30)           915.5750          915.5750  
   225     9.5031    800(28)           915.1484          915.1484  
   226     9.5231    868(29)           914.7222          914.7222  
   227     9.5431    834(29)           914.2966          914.2966  
   228     9.5631    854(29)           913.8717          913.8717  
   229     9.5831    896(30)           913.4472          913.4472  
   230     9.6031    856(29)           913.0234          913.0234  
   231     9.6231    878(30)           912.5999          912.5999  
   232     9.6431    846(29)           912.1772          912.1772  
   233     9.6631    814(29)           911.7550          911.7550  
   234     9.6831    854(29)           911.3332          911.3332  
   235     9.7031    910(30)           910.9123          910.9123  
   236     9.7231    932(31)           910.4915          910.4915  
   237     9.7431    904(30)           910.0715          910.0715  
   238     9.7631    838(29)           909.6520          909.6520  
   239     9.7831    828(29)           909.2331          909.2331  
   240     9.8031    826(29)           908.8148          908.8148  
   241     9.8231    842(29)           908.3968          908.3968  
   242     9.8431    844(29)           907.9796          907.9796  
   243     9.8631    812(28)           907.5628          907.5628  
   244     9.8831    906(30)           907.1466          907.1466  
   245     9.9031    824(29)           906.7310          906.7310  
   246     9.9231    870(29)           906.3159          906.3159  
   247     9.9431    780(28)           905.9012          905.9012  
   248     9.9631    816(29)           905.4872          905.4872  
   249     9.9831    838(29)           905.0738          905.0738  
   250    10.0031    846(29)           904.6608          904.6608  
   251    10.0231    814(29)           904.2484          904.2484  
   252    10.0431    802(28)           903.8364          903.8364  
   253    10.0631    840(29)           903.4252          903.4252  
   254    10.0831    850(29)           903.0144          903.0144  
   255    10.1031    860(29)           902.6041          902.6041  
   256    10.1231    866(29)           902.1944          902.1944  
   257    10.1431    864(29)           901.7852          901.7852  
   258    10.1631    834(29)           901.3766          901.3766  
   259    10.1831    800(28)           900.9684          900.9684  
   260    10.2031    840(29)           900.5609          900.5609  
   261    10.2231    832(29)           900.1539          900.1539  
   262    10.2431    820(29)           899.7474          899.7474  
   263    10.2631    850(29)           899.3414          899.3414  
   264    10.2831    838(29)           898.9360          898.9360  
   265    10.3031    812(28)           898.5311          898.5311  
   266    10.3231    876(30)           898.1268          898.1268  
   267    10.3431    828(29)           897.7229          897.7229  
   268    10.3631    860(29)           897.3196          897.3196  
   269    10.3831    834(29)           896.9168          896.9168  
   270    10.4031    884(30)           896.5147          896.5147  
   271    10.4231    816(29)           896.1129          896.1129  
   272    10.4431    892(30)           895.7118          895.7118  
   273    10.4631    806(28)           895.3112          895.3112  
   274    10.4831    864(29)           894.9110          894.9110  
   275    10.5031    830(29)           894.5114          894.5114  
   276    10.5231    830(29)           894.1123          894.1123  
   277    10.5431    846(29)           893.7138          893.7138  
   278    10.5631    868(29)           893.3158          893.3158  
   279    10.5831    852(29)           892.9183          892.9183  
   280    10.6031    864(29)           892.5213          892.5213  
   281    10.6231    834(29)           892.1249          892.1249  
   282    10.6431    750(27)           891.7290          891.7290  
   283    10.6631    858(29)           891.3336          891.3336  
   284    10.6831    870(29)           890.9388          890.9388  
   285    10.7031    838(29)           890.5443          890.5443  
   286    10.7231    814(29)           890.1506          890.1506  
   287    10.7431    816(29)           889.8960          889.7573  
   288    10.7631    848(29)           889.5753          889.3644  
   289    10.7831    860(29)           889.1893          888.9722  
   290    10.8031    802(28)           888.8040          888.5804  
   291    10.8231    840(29)           888.4197          888.1893  
   292    10.8431    848(29)           888.0360          887.7985  
   293    10.8631    824(29)           887.6533          887.4083  
   294    10.8831    796(28)           887.2714          887.0187  
   295    10.9031    806(28)           886.8904          886.6296  
   296    10.9231    818(29)           886.5104          886.2409  
   297    10.9431    874(30)           886.1312          885.8527  
   298    10.9631    826(29)           885.7531          885.4651  
   299    10.9831    798(28)           885.3760          885.0781  
   300    11.0031    842(29)           884.9999          884.6915  
   301    11.0231    788(28)           884.6249          884.3055  
   302    11.0431    812(28)           884.2510          883.9199  
   303    11.0631    860(29)           883.8782          883.5348  
   304    11.0831    804(28)           883.5067          883.1503  
   305    11.1031    820(29)           883.1365          882.7663  
   306    11.1231    870(29)           882.7675          882.3827  
   307    11.1431    858(29)           882.4000          881.9998  
   308    11.1631    834(29)           882.0339          881.6173  
   309    11.1831    862(29)           881.6693          881.2353  
   310    11.2031    868(29)           881.3063          880.8538  
   311    11.2231    886(30)           880.9451          880.4728  
   312    11.2431    836(29)           880.5857          880.0924  
   313    11.2631    834(29)           880.2281          879.7124  
   314    11.2831    814(29)           879.8729          879.3331  
   315    11.3031    824(29)           879.5197          878.9541  
   316    11.3231    874(30)           879.1688          878.5756  
   317    11.3431    818(29)           878.8207          878.1978  
   318    11.3631    856(29)           878.4752          877.8203  
   319    11.3831    878(30)           878.1328          877.4434  
   320    11.4031    836(29)           877.7937          877.0670  
   321    11.4231    810(28)           877.4582          876.6911  
   322    11.4431    808(28)           877.1266          876.3157  
   323    11.4631    830(29)           876.7994          875.9407  
   324    11.4831    854(29)           876.4771          875.5663  
   325    11.5031    846(29)           876.1602          875.1924  
   326    11.5231    814(29)           875.8493          874.8190  
   327    11.5431    868(29)           875.5457          874.4462  
   328    11.5631    842(29)           875.2499          874.0737  
   329    11.5831    856(29)           874.9641          873.7018  
   330    11.6031    822(29)           874.6903          873.3304  
   331    11.6231    826(29)           874.4316          872.9594  
   332    11.6431    858(29)           874.1929          872.5890  
   333    11.6631    830(29)           873.9808          872.2191  
   334    11.6831    828(29)           873.8054          871.8498  
   335    11.7031    882(30)           873.6801          871.4808  
   336    11.7231    792(28)           873.6238          871.1122  
   337    11.7431    844(29)           873.6616          870.7444  
   338    11.7631    852(29)           873.8243          870.3769  
   339    11.7831    874(30)           874.1499          870.0099  
   340    11.8031    852(29)           874.6832          869.6435  
   341    11.8231    832(29)           875.4791          869.2775  
   342    11.8431    844(29)           876.6155          868.9120  
   343    11.8631    914(30)           878.2286          868.5471  
   344    11.8831    868(29)           880.5834          868.1825  
   345    11.9031    918(30)           884.1834          867.8185  
   346    11.9231    882(30)           889.8683          867.4550  
   347    11.9431    920(30)           898.7863          867.0919  
   348    11.9631    892(30)           912.0853          866.7294  
   349    11.9831    892(30)           930.3107          866.3673  
   350    12.0031    900(30)           952.8049          866.0057  
   351    12.0231    910(30)           977.7271          865.6447  
   352    12.0431    966(31)          1003.0529          865.2840  
   353    12.0631    966(31)          1028.0319          864.9240  
   354    12.0831    1090(33)          1053.5698          864.5643 
   355    12.1031    1048(32)          1080.2721          864.2052 
   356    12.1231    1070(33)          1105.0658          863.8465 
   357    12.1431    1158(34)          1119.9609          863.4883 
   358    12.1631    1104(33)          1115.8832          863.1306 
   359    12.1831    1102(33)          1088.9309          862.7734 
   360    12.2031    1002(32)          1043.5486          862.4167 
   361    12.2231    930(30)           990.4081          862.0604  
   362    12.2431    892(30)           941.0469          861.7047  
   363    12.2631    884(30)           903.1290          861.3494  
   364    12.2831    876(30)           878.7161          860.9946  
   365    12.3031    814(29)           865.5902          860.6403  
   366    12.3231    810(28)           861.2861          860.2864  
   367    12.3431    804(28)           859.9345          859.9330  
   368    12.3631    810(28)           859.5811          859.5801  
   369    12.3831    804(28)           859.2284          859.2277  
   370    12.4031    844(29)           858.8763          858.8757  
   371    12.4231    816(29)           858.8718          858.5243  
   372    12.4431    840(29)           858.9452          858.1733  
   373    12.4631    764(28)           859.0491          857.8228  
   374    12.4831    832(29)           859.0286          857.4728  
   375    12.5031    858(29)           858.8904          857.1231  
   376    12.5231    804(28)           858.6516          856.7740  
   377    12.5431    790(28)           858.3334          856.4254  
   378    12.5631    800(28)           857.9583          856.0773  
   379    12.5831    914(30)           857.5457          855.7296  
   380    12.6031    832(29)           857.1111          855.3824  
   381    12.6231    786(28)           856.6664          855.0356  
   382    12.6431    812(28)           856.2193          854.6894  
   383    12.6631    838(29)           855.7748          854.3436  
   384    12.6831    824(29)           855.3356          853.9983  
   385    12.7031    818(29)           854.9033          853.6534  
   386    12.7231    758(28)           854.4781          853.3090  
   387    12.7431    788(28)           854.0604          852.9651  
   388    12.7631    820(29)           853.6492          852.6216  
   389    12.7831    810(28)           853.2445          852.2787  
   390    12.8031    808(28)           852.8454          851.9362  
   391    12.8231    816(29)           852.4514          851.5941  
   392    12.8431    828(29)           852.0623          851.2525  
   393    12.8631    810(28)           851.6775          850.9114  
   394    12.8831    834(29)           851.2964          850.5707  
   395    12.9031    820(29)           850.9191          850.2305  
   396    12.9231    794(28)           850.5449          849.8907  
   397    12.9431    788(28)           850.1737          849.5515  
   398    12.9631    790(28)           849.8052          849.2126  
   399    12.9831    836(29)           849.4393          848.8743  
   400    13.0031    788(28)           849.0757          848.5366  
   401    13.0231    756(27)           848.7142          848.1990  
   402    13.0431    818(29)           848.3549          847.8621  
   403    13.0631    794(28)           847.9973          847.5256  
   404    13.0831    752(27)           847.6415          847.1895  
   405    13.1031    810(28)           847.2874          846.8539  
   406    13.1231    834(29)           846.9350          846.5188  
   407    13.1431    804(28)           846.5839          846.1841  
   408    13.1631    904(30)           846.2343          845.8499  
   409    13.1831    822(29)           845.8860          845.5162  
   410    13.2031    828(29)           845.5389          845.1828  
   411    13.2231    850(29)           845.1931          844.8499  
   412    13.2431    808(28)           844.8483          844.5175  
   413    13.2631    878(30)           844.5049          844.1857  
   414    13.2831    818(29)           844.1624          843.8542  
   415    13.3031    864(29)           843.8207          843.5231  
   416    13.3231    762(28)           843.4803          843.1926  
   417    13.3431    846(29)           843.1406          842.8623  
   418    13.3631    840(29)           842.8020          842.5327  
   419    13.3831    816(29)           842.4642          842.2035  
   420    13.4031    818(29)           842.1272          841.8747  
   421    13.4231    830(29)           841.7912          841.5464  
   422    13.4431    818(29)           841.4559          841.2186  
   423    13.4631    826(29)           841.1213          840.8912  
   424    13.4831    846(29)           850.0848          840.5641  
   425    13.5031    796(28)           850.0240          840.2376  
   426    13.5231    814(29)           854.6287          839.9115  
   427    13.5431    840(29)           854.5963          839.5859  
   428    13.5631    820(29)           854.7225          839.2607  
   429    13.5831    784(28)           854.8041          838.9359  
   430    13.6031    814(29)           854.9764          838.6117  
   431    13.6231    800(28)           855.1727          838.2877  
   432    13.6431    900(30)           855.3949          837.9645  
   433    13.6631    864(29)           855.6442          837.6414  
   434    13.6831    848(29)           855.9225          837.3189  
   435    13.7031    776(28)           856.2319          836.9969  
   436    13.7231    880(30)           856.5743          836.6752  
   437    13.7431    830(29)           856.9521          836.3541  
   438    13.7631    876(30)           857.3677          836.0333  
   439    13.7831    872(30)           857.8240          835.7131  
   440    13.8031    876(30)           858.3236          835.3931  
   441    13.8231    894(30)           858.8702          835.0737  
   442    13.8431    840(29)           859.4671          834.7547  
   443    13.8631    882(30)           860.1182          834.4362  
   444    13.8831    898(30)           860.8279          834.1181  
   445    13.9031    890(30)           861.6006          833.8004  
   446    13.9231    926(30)           862.4420          833.4832  
   447    13.9431    880(30)           863.3575          833.1664  
   448    13.9631    854(29)           864.3535          832.8500  
   449    13.9831    904(30)           865.4374          832.5342  
   450    14.0031    862(29)           866.6166          832.2186  
   451    14.0231    870(29)           867.9002          831.9036  
   452    14.0431    906(30)           869.2981          831.5890  
   453    14.0631    928(30)           870.8210          831.2748  
   454    14.0831    946(31)           872.4815          830.9611  
   455    14.1031    918(30)           874.2935          830.6478  
   456    14.1231    932(31)           876.2727          830.3348  
   457    14.1431    856(29)           878.4370          830.0224  
   458    14.1631    964(31)           880.8069          829.7104  
   459    14.1831    914(30)           883.4053          829.3988  
   460    14.2031    948(31)           886.2598          829.0877  
   461    14.2231    980(31)           889.4011          828.7770  
   462    14.2431    968(31)           892.8667          828.4667  
   463    14.2631    952(31)           896.7009          828.1569  
   464    14.2831    960(31)           900.9594          827.8474  
   465    14.3031    998(32)           905.7126          827.5385  
   466    14.3231    982(31)           911.0547          827.2299  
   467    14.3431    1112(33)           917.1133          826.9217 
   468    14.3631    1148(34)           924.0701          826.6140 
   469    14.3831    1112(33)           932.1829          826.3066 
   470    14.4031    1178(34)           941.8254          825.9999 
   471    14.4231    1144(34)           953.5288          825.6934 
   472    14.4431    1230(35)           968.0428          825.3873 
   473    14.4631    1250(35)           986.3903          825.0817 
   474    14.4831    1288(36)          1009.9290          824.7766 
   475    14.5031    1392(37)          1040.3835          824.4719 
   476    14.5231    1444(38)          1079.8702          824.1675 
   477    14.5431    1564(40)          1130.9069          823.8636 
   478    14.5631    1644(41)          1196.5571          823.5601 
   479    14.5831    1802(42)          1281.0234          823.2571 
   480    14.6031    2020(45)          1391.2510          822.9545 
   481    14.6231    2240(47)          1540.4272          822.6523 
   482    14.6431    2382(49)          1753.4780          822.3505 
   483    14.6631    2696(52)          2072.9189          822.0491 
   484    14.6831    2904(54)          2559.4285          821.7482 
   485    14.7031    3510(59)          3280.0234          821.4476 
   486    14.7231    4094(64)          4280.6182          821.1475 
   487    14.7431    5028(71)          5555.6201          820.8478 
   488    14.7631    6182(79)          7039.8828          820.5486 
   489    14.7831    7680(88)          8644.2500          820.2497 
   490    14.8031    9644(98)         10313.1895          819.9512 
   491    14.8231    11800(109)         12041.7188          819.6532 
   492    14.8431    14404(120)         13790.9219          819.3555 
   493    14.8631    16802(130)         15342.3369          819.0583 
   494    14.8831    18530(136)         16259.0889          818.7616  
   495    14.9031    18276(135)         16087.7695          818.4653 
   496    14.9231    16186(127)         14649.2432          818.1693 
   497    14.9431    12740(113)         12174.7871          817.8737
   498    14.9631    8874(94)          9212.2891          817.5787 
   499    14.9831    5582(75)          6372.1001          817.2839 
   500    15.0031    3402(58)          4088.1104          816.9896 
   501    15.0231    2176(47)          2517.4011          816.6957 
   502    15.0431    1592(40)          1587.6223          816.4022 
   503    15.0631    1324(36)          1115.3751          816.1091 
   504    15.0831    1248(35)           914.2562          815.8165 
   505    15.1031    1216(35)           849.6740          815.5242 
   506    15.1231    1086(33)           844.5040          815.2323 
   507    15.1431    1110(33)           861.6771          814.9409 
   508    15.1631    1006(32)           885.1273          814.6498 
   509    15.1831    1012(32)           907.8318          814.3592 
   510    15.2031    974(31)           926.4935          814.0690  
   511    15.2231    912(30)           939.7014          813.7792  
   512    15.2431    1002(32)           947.2797          813.4898 
   513    15.2631    908(30)           949.8474          813.2007  
   514    15.2831    876(30)           948.4313          812.9122  
   515    15.3031    820(29)           944.1547          812.6240  
   516    15.3231    876(30)           938.0406          812.3363  
   517    15.3431    868(29)           930.9186          812.0488  
   518    15.3631    858(29)           923.4012          811.7618  
   519    15.3831    848(29)           915.9055          811.4753  
   520    15.4031    822(29)           908.6881          811.1891  
   521    15.4231    842(29)           901.8911          810.9033  
   522    15.4431    836(29)           895.5748          810.6180  
   523    15.4631    816(29)           889.7509          810.3330  
   524    15.4831    820(29)           884.4009          810.0485  
   525    15.5031    768(28)           879.4925          809.7643  
   526    15.5231    810(28)           874.9868          809.4805  
   527    15.5431    814(29)           870.8448          809.1971  
   528    15.5631    786(28)           867.0296          808.9141  
   529    15.5831    834(29)           863.5069          808.6317  
   530    15.6031    806(28)           860.2463          808.3494  
   531    15.6231    808(28)           857.2208          808.0676  
   532    15.6431    792(28)           854.4068          807.7862  
   533    15.6631    780(28)           851.7832          807.5052  
   534    15.6831    796(28)           849.3318          807.2247  
   535    15.7031    792(28)           847.0357          806.9444  
   536    15.7231    772(28)           844.8813          806.6647  
   537    15.7431    802(28)           842.8552          806.3853  
   538    15.7631    752(27)           840.9462          806.1062  
   539    15.7831    810(28)           839.1442          805.8276  
   540    15.8031    758(28)           837.4402          805.5494  
   541    15.8231    784(28)           835.9346          805.2715  
   542    15.8431    758(28)           834.4060          804.9940  
   543    15.8631    806(28)           833.0074          804.7170  
   544    15.8831    804(28)           831.6266          804.4403  
   545    15.9031    752(27)           830.3107          804.1641  
   546    15.9231    800(28)           829.0548          803.8882  
   547    15.9431    808(28)           827.8546          803.6128  
   548    15.9631    750(27)           826.7059          803.3376  
   549    15.9831    774(28)           825.6052          803.0629  
   550    16.0031    808(28)           824.5492          802.7885  
   551    16.0231    828(29)           823.5350          802.5146  
   552    16.0431    788(28)           822.5596          802.2411  
   553    16.0631    736(27)           821.6207          801.9679  
   554    16.0831    736(27)           820.7158          801.6951  
   555    16.1031    820(29)           819.8430          801.4228  
   556    16.1231    750(27)           819.0000          801.1507  
   557    16.1431    754(27)           818.1854          800.8791  
   558    16.1631    794(28)           817.3972          800.6078  
   559    16.1831    796(28)           816.6343          800.3370  
   560    16.2031    842(29)           815.8949          800.0665  
   561    16.2231    766(28)           815.1780          799.7964  
   562    16.2431    772(28)           814.4824          799.5269  
   563    16.2631    814(29)           813.8066          799.2574  
   564    16.2831    768(28)           804.0977          798.9885  
   565    16.3031    766(28)           803.7100          798.7199  
   566    16.3231    762(28)           798.8417          798.4518  
   567    16.3431    836(29)           798.5920          798.1840  
   568    16.3631    790(28)           798.3441          797.9166  
   569    16.3831    720(27)           798.0978          797.6495  
   570    16.4031    768(28)           797.8536          797.3829  
   571    16.4231    762(28)           797.6115          797.1166  
   572    16.4431    734(27)           797.3716          796.8506  
   573    16.4631    788(28)           797.1342          796.5851  
   574    16.4831    768(28)           796.8995          796.3200  
   575    16.5031    794(28)           796.6678          796.0552  
   576    16.5231    782(28)           796.4395          795.7909  
   577    16.5431    814(29)           796.2146          795.5268  
   578    16.5631    758(28)           795.9939          795.2632  
   579    16.5831    790(28)           795.7777          794.9999  
   580    16.6031    796(28)           795.5667          794.7369  
   581    16.6231    768(28)           795.3617          794.4745  
   582    16.6431    736(27)           795.1637          794.2123  
   583    16.6631    804(28)           794.9741          793.9506  
   584    16.6831    796(28)           794.7946          793.6892  
   585    16.7031    726(27)           794.6282          793.4282  
   586    16.7231    796(28)           794.4786          793.1674  
   587    16.7431    846(29)           794.3514          792.9072  
   588    16.7631    762(28)           794.2544          792.6473  
   589    16.7831    758(28)           794.1979          792.3878  
   590    16.8031    716(27)           794.1958          792.1286  
   591    16.8231    822(29)           794.2657          791.8698  
   592    16.8431    784(28)           794.4296          791.6113  
   593    16.8631    770(28)           794.7131          791.3533  
   594    16.8831    794(28)           795.1481          791.0956  
   595    16.9031    794(28)           795.7781          790.8383  
   596    16.9231    822(29)           796.6748          790.5812  
   597    16.9431    780(28)           797.9719          790.3247  
   598    16.9631    766(28)           799.9191          790.0684  
   599    16.9831    796(28)           802.9374          789.8126  
   600    17.0031    800(28)           807.6260          789.5571  
   601    17.0231    826(29)           814.6505          789.3019  
   602    17.0431    792(28)           824.4988          789.0472  
   603    17.0631    856(29)           837.2125          788.7928  
   604    17.0831    890(30)           852.3218          788.5388  
   605    17.1031    840(29)           869.1334          788.2850  
   606    17.1231    960(31)           887.1315          788.0318  
   607    17.1431    998(32)           905.9597          787.7788  
   608    17.1631    976(31)           924.5586          787.5262  
   609    17.1831    988(31)           940.0303          787.2740  
   610    17.2031    1064(33)           947.8608          787.0222 
   611    17.2231    1002(32)           944.2224          786.7706 
   612    17.2431    978(31)           928.2805          786.5195  
   613    17.2631    966(31)           902.8020          786.2687  
   614    17.2831    886(30)           873.1077          786.0182  
   615    17.3031    848(29)           844.8220          785.7682  
   616    17.3231    846(29)           821.8425          785.5186  
   617    17.3431    788(28)           805.5826          785.2691  
   618    17.3631    804(28)           795.4421          785.0202  
   619    17.3831    826(29)           789.8103          784.7715  
   620    17.4031    786(28)           786.9907          784.5233  
   621    17.4231    824(29)           785.6952          784.2754  
   622    17.4431    788(28)           785.1343          784.0278  
   623    17.4631    802(28)           784.8928          783.7806  
   624    17.4831    786(28)           784.7702          783.5337  
   625    17.5031    866(29)           784.6716          783.2872  
   626    17.5231    794(28)           784.5510          783.0411  
   627    17.5431    818(29)           784.3884          782.7953  
   628    17.5631    802(28)           784.1787          782.5497  
   629    17.5831    800(28)           783.9269          782.3047  
   630    17.6031    854(29)           783.6417          782.0601  
   631    17.6231    800(28)           783.3332          781.8157  
   632    17.6431    834(29)           783.0107          781.5716  
   633    17.6631    802(28)           782.6817          781.3279  
   634    17.6831    836(29)           782.3517          781.0847  
   635    17.7031    832(29)           782.0243          780.8416  
   636    17.7231    808(28)           781.7017          780.5990  
   637    17.7431    818(29)           781.3849          780.3568  
   638    17.7631    798(28)           781.0743          780.1147  
   639    17.7831    844(29)           780.7700          779.8733  
   640    17.8031    832(29)           780.4713          779.6319  
   641    17.8231    876(30)           780.1782          779.3911  
   642    17.8431    874(30)           779.8900          779.1505  
   643    17.8631    848(29)           795.7734          778.9103  
   644    17.8831    782(28)           795.9724          778.6705  
   645    17.9031    878(30)           796.1967          778.4310  
   646    17.9231    844(29)           804.6461          778.1918  
   647    17.9431    818(29)           805.1689          777.9530  
   648    17.9631    828(29)           805.7313          777.7145  
   649    17.9831    812(28)           806.3354          777.4765  
   650    18.0031    862(29)           806.9837          777.2387  
   651    18.0231    846(29)           807.6786          777.0013  
   652    18.0431    824(29)           808.4228          776.7642  
   653    18.0631    856(29)           809.2194          776.5274  
   654    18.0831    896(30)           810.0718          776.2911  
   655    18.1031    870(29)           810.9836          776.0549  
   656    18.1231    850(29)           811.9589          775.8193  
   657    18.1431    846(29)           813.0019          775.5839  
   658    18.1631    892(30)           814.1174          775.3488  
   659    18.1831    876(30)           815.3108          775.1141  
   660    18.2031    802(28)           816.5878          774.8798  
   661    18.2231    884(30)           817.9548          774.6458  
   662    18.2431    876(30)           819.4184          774.4120  
   663    18.2631    890(30)           820.9869          774.1787  
   664    18.2831    900(30)           822.6685          773.9457  
   665    18.3031    908(30)           824.4727          773.7131  
   666    18.3231    906(30)           826.4094          773.4807  
   667    18.3431    888(30)           828.4907          773.2487  
   668    18.3631    920(30)           830.7294          773.0170  
   669    18.3831    898(30)           833.1398          772.7858  
   670    18.4031    856(29)           835.7373          772.5547  
   671    18.4231    928(30)           838.5408          772.3242  
   672    18.4431    886(30)           841.5698          772.0938  
   673    18.4631    900(30)           844.8472          771.8637  
   674    18.4831    912(30)           848.3981          771.6341  
   675    18.5031    864(29)           852.2524          771.4048  
   676    18.5231    884(30)           856.4424          771.1758  
   677    18.5431    972(31)           861.0059          770.9472  
   678    18.5631    986(31)           865.9861          770.7188  
   679    18.5831    956(31)           871.3276          770.4909  
   680    18.6031    950(31)           877.3022          770.2631  
   681    18.6231    914(30)           883.8187          770.0358  
   682    18.6431    996(32)           891.0666          769.8089  
   683    18.6631    1008(32)           899.0943          769.5822 
   684    18.6831    936(31)           908.0355          769.3558  
   685    18.7031    1000(32)           918.0627          769.1298 
   686    18.7231    1094(33)           929.4119          768.9042 
   687    18.7431    1048(32)           942.4094          768.6788 
   688    18.7631    1178(34)           957.5204          768.4538 
   689    18.7831    1182(34)           975.3989          768.2292 
   690    18.8031    1136(34)           996.9637          768.0048 
   691    18.8231    1284(36)          1023.4794          767.7807 
   692    18.8431    1390(37)          1056.6509          767.5570 
   693    18.8631    1434(38)          1098.6813          767.3336 
   694    18.8831    1568(40)          1152.3274          767.1105 
   695    18.9031    1646(41)          1220.9194          766.8878 
   696    18.9231    1814(43)          1308.4907          766.6653 
   697    18.9431    2078(46)          1420.1985          766.4433 
   698    18.9631    2298(48)          1563.7738          766.2215 
   699    18.9831    2566(51)          1752.8435          766.0001 
   700    19.0031    2978(55)          2013.0386          765.7789 
   701    19.0231    3374(58)          2389.6968          765.5581 
   702    19.0431    3902(62)          2952.9395          765.3376 
   703    19.0631    4554(67)          3791.6028          765.1175 
   704    19.0831    5332(73)          4989.6333          764.8976 
   705    19.1031    6508(81)          6591.7339          764.6782 
   706    19.1231    8154(90)          8579.6982          764.4589 
   707    19.1431    10020(100)         10886.1953          764.2401
   708    19.1631    12446(112)         13436.6289          764.0215 
   709    19.1831    15752(126)         16165.6387          763.8033 
   710    19.2031    18580(136)         18940.9082          763.5854  
   711    19.2231    21778(148)         21421.5645          763.3677 
   712    19.2431    24114(155)         23027.9043          763.1505 
   713    19.2631    24834(158)         23193.1875          762.9335
   714    19.2831    22706(151)         21689.4219          762.7168 
   715    19.3031    18744(137)         18733.1914          762.5005 
   716    19.3231    14132(119)         14910.6709          762.2845 
   717    19.3431    9512(98)         10961.3008          762.0689 
   718    19.3631    6138(78)          7501.6323          761.8535 
   719    19.3831    3892(62)          4859.8965          761.6384 
   720    19.4031    2560(51)          3076.5437          761.4236 
   721    19.4231    1974(44)          2003.4709          761.2092 
   722    19.4431    1660(41)          1425.5647          760.9951 
   723    19.4631    1448(38)          1147.3235          760.7812 
   724    19.4831    1394(37)          1030.1829          760.5678 
   725    19.5031    1262(36)           991.4730          760.3546 
   726    19.5231    1208(35)           987.4076          760.1417 
   727    19.5431    1206(35)           996.1141          759.9291 
   728    19.5631    1126(34)          1006.8105          759.7169 
   729    19.5831    1142(34)          1014.3602          759.5049 
   730    19.6031    1054(32)          1016.7703          759.2933 
   731    19.6231    986(31)          1013.8777          759.0819  
   732    19.6431    1030(32)          1006.5026          758.8709 
   733    19.6631    984(31)           995.8583          758.6603  
   734    19.6831    958(31)           983.1729          758.4499  
   735    19.7031    1002(32)           969.4987          758.2398 
   736    19.7231    966(31)           965.2127          758.0301  
   737    19.7431    958(31)           951.9896          757.8206  
   738    19.7631    940(31)           939.4691          757.6114  
   739    19.7831    876(30)           932.6523          757.4025  
   740    19.8031    930(30)           922.0967          757.1940  
   741    19.8231    888(30)           912.4838          756.9857  
   742    19.8431    950(31)           903.7646          756.7778  
   743    19.8631    910(30)           895.8740          756.5703  
   744    19.8831    894(30)           888.7387          756.3629  
   745    19.9031    878(30)           882.2879          756.1559  
   746    19.9231    926(30)           876.4533          755.9492  
   747    19.9431    890(30)           871.1754          755.7427  
   748    19.9631    950(31)           866.4012          755.5367  
   749    19.9831    952(31)           862.0841          755.3308  
   750    20.0031    930(30)           858.1833          755.1254  
   751    20.0231    986(31)           854.6639          754.9201  
   752    20.0431    896(30)           851.4961          754.7151  
   753    20.0631    984(31)           848.6539          754.5106  
   754    20.0831    858(29)           846.1154          754.3063  
   755    20.1031    962(31)           843.8614          754.1024  
   756    20.1231    918(30)           841.8762          753.8987  
   757    20.1431    892(30)           840.1468          753.6953  
   758    20.1631    894(30)           838.6627          753.4921  
   759    20.1831    886(30)           837.4155          753.2894  
   760    20.2031    862(29)           836.3990          753.0869  
   761    20.2231    914(30)           835.6093          752.8846  
   762    20.2431    896(30)           835.0446          752.6828  
   763    20.2631    858(29)           834.7046          752.4812  
   764    20.2831    852(29)           834.5916          752.2799  
   765    20.3031    808(28)           834.7096          752.0789  
   766    20.3231    886(30)           835.0652          751.8781  
   767    20.3431    858(29)           835.6675          751.6777  
   768    20.3631    868(29)           836.5278          751.4776  
   769    20.3831    930(30)           837.6603          751.2778  
   770    20.4031    958(31)           839.0828          751.0782  
   771    20.4231    942(31)           840.8169          750.8791  
   772    20.4431    966(31)           842.8880          750.6800  
   773    20.4631    1032(32)           845.3278          750.4814 
   774    20.4831    1020(32)           848.1735          750.2831 
   775    20.5031    1022(32)           851.4725          750.0850 
   776    20.5231    1026(32)           855.2831          749.8873 
   777    20.5431    998(32)           859.6805          749.6897  
   778    20.5631    982(31)           864.7651          749.4926  
   779    20.5831    1028(32)           870.6716          749.2957 
   780    20.6031    1022(32)           877.5902          749.0990 
   781    20.6231    1038(32)           869.8424          748.9027 
   782    20.6431    1040(32)           880.1406          748.7067 
   783    20.6631    1098(33)           892.5969          748.5110 
   784    20.6831    1154(34)           900.1335          748.3155 
   785    20.7031    1108(33)           919.5394          748.1204 
   786    20.7231    1106(33)           944.0350          747.9255 
   787    20.7431    1110(33)           975.1778          747.7310 
   788    20.7631    1210(35)          1014.8637          747.5366 
   789    20.7831    1268(36)          1065.3789          747.3426 
   790    20.8031    1334(37)          1129.6941          747.1489 
   791    20.8231    1458(38)          1212.2990          746.9554 
   792    20.8431    1682(41)          1321.1605          746.7624 
   793    20.8631    1808(43)          1471.0361          746.5695 
   794    20.8831    2090(46)          1687.6616          746.3768 
   795    20.9031    2362(49)          2010.0242          746.1846 
   796    20.9231    2794(53)          2486.6238          745.9926 
   797    20.9431    3286(57)          3162.4810          745.8009 
   798    20.9631    4076(64)          4061.7039          745.6094 
   799    20.9831    5066(71)          5177.3794          745.4183 
   800    21.0031    6234(79)          6479.9268          745.2275 
   801    21.0231    7522(87)          7933.8604          745.0369 
   802    21.0431    9228(96)          9494.5020          744.8466 
   803    21.0631    10968(105)         11056.9863          744.6566 
   804    21.0831    12792(113)         12388.1289          744.4668 
   805    21.1031    13604(117)         13152.3594          744.2773 
   806    21.1231    13630(117)         13083.1602          744.0881
   807    21.1431    12268(111)         12129.2363          743.8992 
   808    21.1631    9994(100)         10453.7305          743.7106 
   809    21.1831    7664(88)          8376.9346          743.5223 
   810    21.2031    5518(74)          6274.7031          743.3342 
   811    21.2231    3730(61)          4446.8447          743.1464 
   812    21.2431    2408(49)          3046.9502          742.9589 
   813    21.2631    1742(42)          2089.7695          742.7717 
   814    21.2831    1402(37)          1501.3530          742.5847 
   815    21.3031    1204(35)          1174.4646          742.3981 
   816    21.3231    1172(34)          1009.9197          742.2118 
   817    21.3431    1062(33)           935.3523          742.0256 
   818    21.3631    944(31)           906.1443          741.8398  
   819    21.3831    978(31)           897.7830          741.6542  
   820    21.4031    902(30)           897.6597          741.4689  
   821    21.4231    940(31)           899.4648          741.2839  
   822    21.4431    918(30)           900.1862          741.0991  
   823    21.4631    896(30)           898.6374          740.9147  
   824    21.4831    890(30)           894.6685          740.7306  
   825    21.5031    794(28)           888.6675          740.5466  
   826    21.5231    842(29)           881.2341          740.3629  
   827    21.5431    828(29)           872.9774          740.1796  
   828    21.5631    824(29)           864.4125          739.9965  
   829    21.5831    772(28)           855.9258          739.8136  
   830    21.6031    774(28)           847.7732          739.6312  
   831    21.6231    792(28)           840.1057          739.4488  
   832    21.6431    780(28)           832.9943          739.2669  
   833    21.6631    750(27)           826.4553          739.0851  
   834    21.6831    752(27)           820.4703          738.9037  
   835    21.7031    808(28)           815.0040          738.7225  
   836    21.7231    756(27)           810.0119          738.5415  
   837    21.7431    778(28)           805.4487          738.3610  
   838    21.7631    760(28)           801.2691          738.1805  
   839    21.7831    778(28)           797.4327          738.0004  
   840    21.8031    766(28)           793.9030          737.8204  
   841    21.8231    774(28)           790.6477          737.6409  
   842    21.8431    720(27)           787.6376          737.4617  
   843    21.8631    750(27)           784.8476          737.2825  
   844    21.8831    758(28)           782.2560          737.1038  
   845    21.9031    788(28)           779.8433          736.9253  
   846    21.9231    730(27)           777.5920          736.7471  
   847    21.9431    732(27)           775.4872          736.5690  
   848    21.9631    742(27)           773.5157          736.3914  
   849    21.9831    704(27)           771.6654          736.2139  
   850    22.0031    728(27)           769.9256          736.0367  
   851    22.0231    748(27)           768.2869          735.8597  
   852    22.0431    744(27)           766.7408          735.6830  
   853    22.0631    716(27)           765.2798          735.5067  
   854    22.0831    760(28)           763.8971          735.3305  
   855    22.1031    678(26)           762.5864          735.1547  
   856    22.1231    710(27)           761.3420          734.9791  
   857    22.1431    734(27)           760.1591          734.8036  
   858    22.1631    760(28)           759.0331          734.6287  
   859    22.1831    726(27)           757.9597          734.4537  
   860    22.2031    720(27)           756.9353          734.2792  
   861    22.2231    702(26)           755.9563          734.1050  
   862    22.2431    764(28)           755.0198          733.9310  
   863    22.2631    678(26)           754.1226          733.7572  
   864    22.2831    684(26)           753.2620          733.5836  
   865    22.3031    732(27)           752.4360          733.4103  
   866    22.3231    694(26)           751.6422          733.2373  
   867    22.3431    688(26)           750.8785          733.0646  
   868    22.3631    718(27)           750.1429          732.8920  
   869    22.3831    764(28)           749.4339          732.7198  
   870    22.4031    722(27)           748.7499          732.5479  
   871    22.4231    716(27)           748.0892          732.3762  
   872    22.4431    718(27)           747.4506          732.2047  
   873    22.4631    748(27)           746.8326          732.0334  
   874    22.4831    724(27)           736.8884          731.8625  
   875    22.5031    658(26)           736.5712          731.6919  
   876    22.5231    736(27)           731.5214          731.5214  
   877    22.5431    672(26)           731.3512          731.3512  
   878    22.5631    700(26)           731.1813          731.1813  
   879    22.5831    710(27)           731.0117          731.0117  
   880    22.6031    694(26)           730.8422          730.8422  
   881    22.6231    724(27)           730.6730          730.6730  
   882    22.6431    720(27)           730.5042          730.5042  
   883    22.6631    762(28)           730.3354          730.3354  
   884    22.6831    700(26)           730.1671          730.1671  
   885    22.7031    750(27)           729.9988          729.9988  
   886    22.7231    732(27)           729.8309          729.8309  
   887    22.7431    682(26)           729.6633          729.6633  
   888    22.7631    672(26)           729.4959          729.4959  
   889    22.7831    672(26)           729.3287          729.3287  
   890    22.8031    790(28)           729.1618          729.1618  
   891    22.8231    762(28)           728.9951          728.9951  
   892    22.8431    776(28)           728.8287          728.8287  
   893    22.8631    704(27)           728.6626          728.6626  
   894    22.8831    714(27)           728.4966          728.4966  
   895    22.9031    730(27)           728.3311          728.3311  
   896    22.9231    686(26)           728.1656          728.1656  
   897    22.9431    674(26)           728.0004          728.0004  
   898    22.9631    696(26)           727.8356          727.8356  
   899    22.9831    710(27)           727.6708          727.6708  
   900    23.0031    690(26)           727.5064          727.5064  
   901    23.0231    716(27)           727.3422          727.3422  
   902    23.0431    670(26)           727.4496          727.1783  
   903    23.0631    706(27)           727.2941          727.0146  
   904    23.0831    730(27)           727.1391          726.8512  
   905    23.1031    720(27)           726.9847          726.6880  
   906    23.1231    688(26)           726.9701          726.5250  
   907    23.1431    712(27)           726.8214          726.3623  
   908    23.1631    682(26)           726.6736          726.2000  
   909    23.1831    754(27)           726.5267          726.0377  
   910    23.2031    696(26)           726.3808          725.8757  
   911    23.2231    696(26)           726.2359          725.7139  
   912    23.2431    700(26)           726.0922          725.5525  
   913    23.2631    722(27)           725.9496          725.3912  
   914    23.2831    706(27)           725.8083          725.2302  
   915    23.3031    718(27)           725.6682          725.0694  
   916    23.3231    756(27)           725.5295          724.9089  
   917    23.3431    730(27)           725.3923          724.7486  
   918    23.3631    734(27)           725.2567          724.5886  
   919    23.3831    722(27)           725.1226          724.4288  
   920    23.4031    762(28)           724.9904          724.2692  
   921    23.4231    708(27)           724.8600          724.1099  
   922    23.4431    720(27)           724.7316          723.9508  
   923    23.4631    752(27)           724.6054          723.7919  
   924    23.4831    722(27)           724.4814          723.6333  
   925    23.5031    690(26)           724.3602          723.4750  
   926    23.5231    740(27)           724.2415          723.3168  
   927    23.5431    678(26)           724.1257          723.1589  
   928    23.5631    668(26)           724.0131          723.0012  
   929    23.5831    686(26)           723.9041          722.8439  
   930    23.6031    720(27)           723.7987          722.6866  
   931    23.6231    704(27)           723.6975          722.5297  
   932    23.6431    716(27)           723.6008          722.3730  
   933    23.6631    718(27)           723.5090          722.2165  
   934    23.6831    702(26)           723.4227          722.0602  
   935    23.7031    752(27)           723.3427          721.9043  
   936    23.7231    716(27)           723.2692          721.7485  
   937    23.7431    702(26)           723.2032          721.5930  
   938    23.7631    680(26)           723.1456          721.4376  
   939    23.7831    734(27)           723.0974          721.2824  
   940    23.8031    686(26)           723.0599          721.1277  
   941    23.8231    738(27)           723.0345          720.9731  
   942    23.8431    718(27)           723.0229          720.8187  
   943    23.8631    738(27)           723.0278          720.6646  
   944    23.8831    716(27)           723.0517          720.5106  
   945    23.9031    790(28)           723.0991          720.3569  
   946    23.9231    758(28)           723.1754          720.2035  
   947    23.9431    712(27)           723.2883          720.0502  
   948    23.9631    788(28)           723.4487          719.8972  
   949    23.9831    744(27)           723.6716          719.7445  
   950    24.0031    726(27)           723.9775          719.5919  
   951    24.0231    740(27)           724.3932          719.4396  
   952    24.0431    724(27)           724.9532          719.2876  
   953    24.0631    764(28)           725.7003          719.1357  
   954    24.0831    730(27)           726.6862          718.9841  
   955    24.1031    748(27)           727.9744          718.8327  
   956    24.1231    684(26)           729.6509          718.6815  
   957    24.1431    700(26)           731.8516          718.5306  
   958    24.1631    772(28)           734.8201          718.3799  
   959    24.1831    688(26)           738.9994          718.2294  
   960    24.2031    714(27)           745.1243          718.0792  
   961    24.2231    750(27)           754.2409          717.9291  
   962    24.2431    776(28)           767.5498          717.7793  
   963    24.2631    758(28)           786.0682          717.6296  
   964    24.2831    816(29)           810.2671          717.4804  
   965    24.3031    878(30)           839.9840          717.3311  
   966    24.3231    846(29)           874.6545          717.1823  
   967    24.3431    912(30)           913.4172          717.0336  
   968    24.3631    936(31)           954.3143          716.8851  
   969    24.3831    1024(32)           992.6434          716.7369 
   970    24.4031    1038(32)          1020.4016          716.5889 
   971    24.4231    1044(32)          1029.6539          716.4410 
   972    24.4431    1028(32)          1017.4244          716.2935 
   973    24.4631    968(31)           986.1791          716.1462  
   974    24.4831    996(32)           941.5579          715.9990  
   975    24.5031    938(31)           891.1291          715.8521  
   976    24.5231    870(29)           842.6011          715.7054  
   977    24.5431    812(28)           801.4800          715.5589  
   978    24.5631    818(29)           774.0122          715.4127  
   979    24.5831    778(28)           752.5829          715.2666  
   980    24.6031    796(28)           739.1800          715.1209  
   981    24.6231    800(28)           733.4031          714.9752  
   982    24.6431    742(27)           729.4337          714.8298  
   983    24.6631    792(28)           727.5319          714.6848  
   984    24.6831    730(27)           726.7059          714.5398  
   985    24.7031    754(27)           726.3966          714.3951  
   986    24.7231    722(27)           726.3090          714.2505  
   987    24.7431    750(27)           726.2946          714.1063  
   988    24.7631    792(28)           726.2837          713.9622  
   989    24.7831    740(27)           726.2498          713.8184  
   990    24.8031    744(27)           726.1907          713.6749  
   991    24.8231    730(27)           726.1156          713.5314  
   992    24.8431    738(27)           726.0382          713.3882  
   993    24.8631    720(27)           725.9717          713.2451  
   994    24.8831    758(28)           725.9277          713.1024  
   995    24.9031    712(27)           725.9145          712.9599  
   996    24.9231    730(27)           725.9377          712.8174  
   997    24.9431    748(27)           726.0017          712.6754  
   998    24.9631    736(27)           726.1087          712.5334  
   999    24.9831    718(27)           726.2605          712.3917  
  1000    25.0031    766(28)           726.4585          712.2502  
  1001    25.0231    708(27)           726.7040          712.1089  
  1002    25.0431    766(28)           726.9987          711.9679  
  1003    25.0631    754(27)           727.3445          711.8271  
  1004    25.0831    796(28)           727.7438          711.6865  
  1005    25.1031    764(28)           728.1996          711.5460  
  1006    25.1231    792(28)           728.7158          711.4058  
  1007    25.1431    804(28)           729.2966          711.2657  
  1008    25.1631    764(28)           729.9472          711.1260  
  1009    25.1831    788(28)           730.6736          710.9864  
  1010    25.2031    794(28)           731.4830          710.8470  
  1011    25.2231    760(28)           732.3835          710.7078  
  1012    25.2431    710(27)           733.3846          710.5689  
  1013    25.2631    788(28)           734.4976          710.4301  
  1014    25.2831    742(27)           735.7355          710.2915  
  1015    25.3031    836(29)           737.1142          710.1533  
  1016    25.3231    812(28)           738.6519          710.0151  
  1017    25.3431    804(28)           740.3716          709.8771  
  1018    25.3631    826(29)           742.3024          709.7395  
  1019    25.3831    764(28)           744.4810          709.6020  
  1020    25.4031    778(28)           746.9562          709.4647  
  1021    25.4231    816(29)           749.7954          709.3276  
  1022    25.4431    808(28)           753.0905          709.1907  
  1023    25.4631    814(29)           756.9703          709.0540  
  1024    25.4831    802(28)           761.6122          708.9175  
  1025    25.5031    814(29)           767.2612          708.7813  
  1026    25.5231    828(29)           774.2421          708.6452  
  1027    25.5431    862(29)           782.9774          708.5093  
  1028    25.5631    802(28)           793.9958          708.3737  
  1029    25.5831    874(30)           807.9407          708.2382  
  1030    25.6031    926(30)           825.5985          708.1030  
  1031    25.6231    922(30)           847.9819          707.9680  
  1032    25.6431    986(31)           876.6005          707.8331  
  1033    25.6631    1050(32)           914.0548          707.6984 
  1034    25.6831    1002(32)           965.0927          707.5640 
  1035    25.7031    1136(34)          1037.8708          707.4297 
  1036    25.7231    1210(35)          1144.6884          707.2957 
  1037    25.7431    1342(37)          1300.8508          707.1619 
  1038    25.7631    1472(38)          1521.0940          707.0282 
  1039    25.7831    1784(42)          1814.4563          706.8948 
  1040    25.8031    2066(45)          2182.8828          706.7616 
  1041    25.8231    2504(50)          2621.2751          706.6286 
  1042    25.8431    2936(54)          3120.5347          706.4957 
  1043    25.8631    3522(59)          3660.3901          706.3631 
  1044    25.8831    4200(65)          4188.4370          706.2307 
  1045    25.9031    4542(67)          4606.1577          706.0984 
  1046    25.9231    4880(70)          4801.4688          705.9664 
  1047    25.9431    4816(69)          4719.5010          705.8345 
  1048    25.9631    4350(66)          4383.9697          705.7029 
  1049    25.9831    3788(62)          3860.0813          705.5715 
  1050    26.0031    3198(57)          3266.0005          705.4402 
  1051    26.0231    2486(50)          2631.9392          705.3092 
  1052    26.0431    1928(44)          2068.5300          705.1782 
  1053    26.0631    1570(40)          1635.8899          705.0477 
  1054    26.0831    1380(37)          1312.3523          704.9172 
  1055    26.1031    1168(34)          1100.0095          704.7869 
  1056    26.1231    1058(33)           973.0126          704.6569 
  1057    26.1431    1012(32)           903.5478          704.5269 
  1058    26.1631    924(30)           868.6962          704.3973  
  1059    26.1831    982(31)           852.7527          704.2678  
  1060    26.2031    986(31)           846.3391          704.1385  
  1061    26.2231    942(31)           844.3339          704.0094  
  1062    26.2431    886(30)           844.0883          703.8805  
  1063    26.2631    886(30)           844.3022          703.7518  
  1064    26.2831    940(31)           844.4148          703.6232  
  1065    26.3031    924(30)           844.2725          703.4949  
  1066    26.3231    976(31)           843.9324          703.3668  
  1067    26.3431    914(30)           843.5411          703.2388  
  1068    26.3631    892(30)           843.2625          703.1110  
  1069    26.3831    872(30)           843.2423          702.9835  
  1070    26.4031    872(30)           843.5934          702.8562  
  1071    26.4231    906(30)           844.3959          702.7290  
  1072    26.4431    880(30)           845.7026          702.6020  
  1073    26.4631    902(30)           847.5467          702.4752  
  1074    26.4831    960(31)           849.9496          702.3486  
  1075    26.5031    908(30)           852.9275          702.2221  
  1076    26.5231    924(30)           856.4958          702.0959  
  1077    26.5431    864(29)           860.6724          701.9699  
  1078    26.5631    918(30)           865.4806          701.8440  
  1079    26.5831    928(30)           870.9500          701.7184  
  1080    26.6031    936(31)           877.1191          701.5930  
  1081    26.6231    980(31)           884.0350          701.4677  
  1082    26.6431    938(31)           891.7547          701.3425  
  1083    26.6631    1062(33)           900.3469          701.2176 
  1084    26.6831    988(31)           909.8958          701.0929  
  1085    26.7031    986(31)           920.4988          700.9683  
  1086    26.7231    1034(32)           932.2739          700.8440 
  1087    26.7431    970(31)           945.3611          700.7198  
  1088    26.7631    912(30)           959.9360          700.5959  
  1089    26.7831    1010(32)           976.2118          700.4721 
  1090    26.8031    1078(33)           994.4617          700.3484 
  1091    26.8231    1064(33)          1015.0412          700.2251 
  1092    26.8431    1058(33)          1038.4331          700.1018 
  1093    26.8631    1146(34)          1065.2921          699.9786 
  1094    26.8831    1182(34)          1096.5284          699.8558 
  1095    26.9031    1222(35)          1133.4019          699.7331 
  1096    26.9231    1296(36)          1177.6599          699.6107 
  1097    26.9431    1306(36)          1231.6520          699.4883 
  1098    26.9631    1338(37)          1298.4756          699.3663 
  1099    26.9831    1488(39)          1382.0697          699.2443 
  1100    27.0031    1608(40)          1487.3242          699.1225 
  1101    27.0231    1826(43)          1620.1412          699.0009 
  1102    27.0431    1816(43)          1787.8701          698.8794 
  1103    27.0631    2124(46)          2000.6377          698.7581 
  1104    27.0831    2458(50)          2274.7256          698.6371 
  1105    27.1031    2962(54)          2639.3994          698.5162 
  1106    27.1231    3378(58)          3146.6665          698.3956 
  1107    27.1431    4152(64)          3880.4565          698.2750 
  1108    27.1631    5110(71)          4955.7539          698.1547 
  1109    27.1831    6208(79)          6499.3608          698.0346 
  1110    27.2031    8140(90)          8613.1094          697.9147 
  1111    27.2231    10460(102)         11342.9473          697.7948 
  1112    27.2431    13512(116)         14676.9893          697.6752  
  1113    27.2631    17320(132)         18565.4805          697.5558  
  1114    27.2831    22084(149)         22890.9453          697.4365  
  1115    27.3031    27070(165)         27351.9961          697.3174 
  1116    27.3231    31268(177)         31266.6133          697.1985 
  1117    27.3431    34594(186)         33679.6680          697.0798 
  1118    27.3631    34686(186)         33927.2461          696.9612
  1119    27.3831    32040(179)         32011.0332          696.8429  
  1120    27.4031    27544(166)         28411.8027          696.7247 
  1121    27.4231    22408(150)         23725.6426          696.6067  
  1122    27.4431    17400(132)         18640.1172          696.4888 
  1123    27.4631    12870(113)         13819.8584          696.3712 
  1124    27.4831    9072(95)          9742.7236          696.2537 
  1125    27.5031    5850(76)          6616.5576          696.1364 
  1126    27.5231    4092(64)          4431.9893          696.0192 
  1127    27.5431    2970(54)          3037.2075          695.9022 
  1128    27.5631    2364(49)          2219.4697          695.7855 
  1129    27.5831    1982(45)          1774.4601          695.6688 
  1130    27.6031    1878(43)          1545.6086          695.5523 
  1131    27.6231    1582(40)          1431.4089          695.4361 
  1132    27.6431    1466(38)          1373.2925          695.3199 
  1133    27.6631    1466(38)          1339.8901          695.2040 
  1134    27.6831    1376(37)          1315.1782          695.0883 
  1135    27.7031    1234(35)          1291.5374          694.9727 
  1136    27.7231    1152(34)          1265.9663          694.8572 
  1137    27.7431    1136(34)          1237.9531          694.7421 
  1138    27.7631    1078(33)          1208.1664          694.6270 
  1139    27.7831    1128(34)          1177.6913          694.5121 
  1140    27.8031    992(31)          1147.5881          694.3973  
  1141    27.8231    986(31)          1118.7012          694.2828  
  1142    27.8431    1004(32)          1091.5942          694.1683 
  1143    27.8631    954(31)          1066.5902          694.0543  
  1144    27.8831    986(31)          1043.8118          693.9401  
  1145    27.9031    968(31)          1023.2481          693.8262  
  1146    27.9231    920(30)          1004.7979          693.7125  
  1147    27.9431    1000(32)           988.3220          693.5990 
  1148    27.9631    922(30)           973.6639          693.4856  
  1149    27.9831    1002(32)           960.6700          693.3724 
  1150    28.0031    966(31)           949.1953          693.2594  
  1151    28.0231    990(31)           939.1149          693.1464  
  1152    28.0431    1032(32)           930.3221          693.0338 
  1153    28.0631    1036(32)           922.7291          692.9213 
  1154    28.0831    1034(32)           916.2668          692.8089 
  1155    28.1031    894(30)           910.8832          692.6966  
  1156    28.1231    942(31)           906.5466          692.5846  
  1157    28.1431    932(31)           903.2437          692.4728  
  1158    28.1631    902(30)           900.9835          692.3610  
  1159    28.1831    930(30)           899.8018          692.2495  
  1160    28.2031    920(30)           899.7695          692.1381  
  1161    28.2231    916(30)           901.0046          692.0269  
  1162    28.2431    878(30)           903.6896          691.9158  
  1163    28.2631    942(31)           908.0955          691.8049  
  1164    28.2831    892(30)           914.6115          691.6943  
  1165    28.3031    992(31)           923.7784          691.5836  
  1166    28.3231    954(31)           936.3221          691.4733  
  1167    28.3431    994(32)           953.1871          691.3630  
  1168    28.3631    1096(33)           975.5503          691.2530 
  1169    28.3831    998(32)          1004.8491          691.1431  
  1170    28.4031    1128(34)          1042.8555          691.0333 
  1171    28.4231    1158(34)          1091.9645          690.9237 
  1172    28.4431    1172(34)          1155.9014          690.8143 
  1173    28.4631    1242(35)          1241.2429          690.7050 
  1174    28.4831    1304(36)          1359.7600          690.5959 
  1175    28.5031    1522(39)          1530.8960          690.4870 
  1176    28.5231    1730(42)          1782.1638          690.3782 
  1177    28.5431    1970(44)          2145.2603          690.2697 
  1178    28.5631    2438(49)          2647.6602          690.1611 
  1179    28.5831    2958(54)          3304.2449          690.0528 
  1180    28.6031    3708(61)          4115.7676          689.9447 
  1181    28.6231    4652(68)          5072.3872          689.8367 
  1182    28.6431    5744(76)          6149.2314          689.7288 
  1183    28.6631    6996(84)          7275.2866          689.6213 
  1184    28.6831    8536(92)          8287.9131          689.5137 
  1185    28.7031    9410(97)          8913.4795          689.4064 
  1186    28.7231    9568(98)          9033.2520          689.2992 
  1187    28.7431    8960(95)          8614.3330          689.1922 
  1188    28.7631    7864(89)          7764.0479          689.0852 
  1189    28.7831    6660(82)          6656.3179          688.9786 
  1190    28.8031    5202(72)          5424.0884          688.8721 
  1191    28.8231    4156(64)          4224.2930          688.7656 
  1192    28.8431    3172(56)          3179.7102          688.6594 
  1193    28.8631    2274(48)          2354.5708          688.5533 
  1194    28.8831    1824(43)          1759.5675          688.4474 
  1195    28.9031    1396(37)          1367.2605          688.3416 
  1196    28.9231    1258(35)          1129.7085          688.2360 
  1197    28.9431    1148(34)           996.2063          688.1304 
  1198    28.9631    1092(33)           925.2001          688.0252 
  1199    28.9831    1000(32)           888.3723          687.9200 
  1200    29.0031    954(31)           868.8129          687.8149  
  1201    29.0231    986(31)           857.2692          687.7101  
  1202    29.0431    932(31)           848.9318          687.6054  
  1203    29.0631    898(30)           841.4438          687.5009  
  1204    29.0831    934(31)           833.7985          687.3965  
  1205    29.1031    948(31)           825.7189          687.2922  
  1206    29.1231    894(30)           817.2935          687.1882  
  1207    29.1431    848(29)           808.7507          687.0842  
  1208    29.1631    796(28)           800.3365          686.9805  
  1209    29.1831    788(28)           792.2510          686.8768  
  1210    29.2031    776(28)           784.6335          686.7733  
  1211    29.2231    766(28)           777.5611          686.6700  
  1212    29.2431    766(28)           771.0621          686.5667  
  1213    29.2631    764(28)           765.1284          686.4637  
  1214    29.2831    792(28)           759.7311          686.3608  
  1215    29.3031    784(28)           754.8293          686.2581  
  1216    29.3231    786(28)           750.3779          686.1556  
  1217    29.3431    768(28)           746.3308          686.0531  
  1218    29.3631    768(28)           742.6459          685.9509  
  1219    29.3831    770(28)           739.2841          685.8487  
  1220    29.4031    760(28)           736.2116          685.7468  
  1221    29.4231    768(28)           733.3974          685.6448  
  1222    29.4431    746(27)           730.8157          685.5432  
  1223    29.4631    752(27)           728.4439          685.4417  
  1224    29.4831    736(27)           726.2625          685.3403  
  1225    29.5031    786(28)           724.2547          685.2390  
  1226    29.5231    732(27)           722.4072          685.1379  
  1227    29.5431    696(26)           720.7087          685.0370  
  1228    29.5631    730(27)           719.1512          684.9362  
  1229    29.5831    770(28)           717.7298          684.8355  
  1230    29.6031    738(27)           716.4424          684.7350  
  1231    29.6231    724(27)           715.2910          684.6346  
  1232    29.6431    730(27)           714.2820          684.5344  
  1233    29.6631    782(28)           713.4258          684.4343  
  1234    29.6831    730(27)           712.7378          684.3344  
  1235    29.7031    698(26)           712.2383          684.2346  
  1236    29.7231    736(27)           711.9560          684.1349  
  1237    29.7431    780(28)           711.9359          684.0355  
  1238    29.7631    712(27)           712.2576          683.9362  
  1239    29.7831    766(28)           713.0681          683.8370  
  1240    29.8031    718(27)           714.6210          683.7379  
  1241    29.8231    784(28)           717.2989          683.6390  
  1242    29.8431    756(27)           721.5792          683.5402  
  1243    29.8631    756(27)           727.9246          683.4416  
  1244    29.8831    714(27)           736.6458          683.3431  
  1245    29.9031    798(28)           747.8326          683.2447  
  1246    29.9231    770(28)           761.3995          683.1465  
  1247    29.9431    844(29)           782.5096          683.0484  
  1248    29.9631    876(30)           799.6033          682.9505  
  1249    29.9831    816(29)           815.8302          682.8527  
  1250    30.0031    840(29)           827.5664          682.7551  
  1251    30.0231    838(29)           834.1559          682.6577  
  1252    30.0431    884(30)           829.5909          682.5602  
  1253    30.0631    836(29)           810.0817          682.4630  
  1254    30.0831    798(28)           794.5651          682.3659  
  1255    30.1031    754(27)           776.5521          682.2690  
  1256    30.1231    810(28)           754.0273          682.1721  
  1257    30.1431    774(28)           737.4731          682.0755  
  1258    30.1631    738(27)           723.8812          681.9790  
  1259    30.1831    782(28)           713.7298          681.8826  
  1260    30.2031    708(27)           706.8515          681.7864  
  1261    30.2231    772(28)           702.6518          681.6902  
  1262    30.2431    760(28)           700.3732          681.5942  
  1263    30.2631    776(28)           699.3217          681.4985  
  1264    30.2831    770(28)           698.9860          681.4027  
  1265    30.3031    762(28)           699.0446          681.3071  
  1266    30.3231    772(28)           699.3156          681.2117  
  1267    30.3431    796(28)           699.7041          681.1165  
  1268    30.3631    832(29)           700.1637          681.0212  
  1269    30.3831    800(28)           700.6752          680.9263  
  1270    30.4031    862(29)           701.2343          680.8314  
  1271    30.4231    844(29)           701.8447          680.7366  
  1272    30.4431    874(30)           702.5145          680.6421  
  1273    30.4631    894(30)           703.2529          680.5476  
  1274    30.4831    876(30)           704.0694          680.4533  
  1275    30.5031    862(29)           704.9739          680.3591  
  1276    30.5231    878(30)           705.9760          680.2650  
  1277    30.5431    836(29)           707.0861          680.1711  
  1278    30.5631    826(29)           708.3145          680.0772  
  1279    30.5831    786(28)           709.6736          679.9836  
  1280    30.6031    790(28)           711.1769          679.8901  
  1281    30.6231    780(28)           712.8401          679.7966  
  1282    30.6431    754(27)           714.6818          679.7034  
  1283    30.6631    742(27)           716.7233          679.6102  
  1284    30.6831    752(27)           718.9915          679.5173  
  1285    30.7031    834(29)           721.5180          679.4244  
  1286    30.7231    818(29)           724.3425          679.3316  
  1287    30.7431    822(29)           727.5158          679.2390  
  1288    30.7631    842(29)           731.1051          679.1465  
  1289    30.7831    782(28)           735.1996          679.0541  
  1290    30.8031    818(29)           739.9224          678.9620  
  1291    30.8231    834(29)           745.4418          678.8699  
  1292    30.8431    830(29)           751.9919          678.7780  
  1293    30.8631    896(30)           759.8898          678.6862  
  1294    30.8831    854(29)           769.5577          678.5944  
  1295    30.9031    860(29)           781.5411          678.5029  
  1296    30.9231    898(30)           796.5276          678.4115  
  1297    30.9431    878(30)           815.3527          678.3201  
  1298    30.9631    908(30)           839.0402          678.2290  
  1299    30.9831    920(30)           868.9203          678.1379  
  1300    31.0031    1066(33)           906.9904          678.0471 
  1301    31.0231    980(31)           956.6565          677.9562  
  1302    31.0431    1112(33)          1024.0137          677.8655 
  1303    31.0631    1222(35)          1119.3005          677.7750 
  1304    31.0831    1302(36)          1257.5022          677.6846 
  1305    31.1031    1444(38)          1456.7583          677.5944 
  1306    31.1231    1696(41)          1733.9521          677.5042 
  1307    31.1431    2012(45)          2099.8467          677.4142 
  1308    31.1631    2460(50)          2593.3611          677.3243 
  1309    31.1831    3012(55)          3139.7261          677.2345 
  1310    31.2031    3736(61)          3761.4146          677.1449 
  1311    31.2231    4430(67)          4419.3218          677.0554 
  1312    31.2431    5214(72)          5037.4048          676.9660 
  1313    31.2631    5754(76)          5436.3838          676.8767 
  1314    31.2831    5836(76)          5523.4883          676.7876 
  1315    31.3031    5580(75)          5304.8037          676.6985 
  1316    31.3231    4880(70)          4864.6812          676.6097 
  1317    31.3431    4198(65)          4283.7285          676.5209 
  1318    31.3631    3638(60)          3626.4106          676.4323 
  1319    31.3831    2976(55)          2963.9294          676.3438 
  1320    31.4031    2308(48)          2363.8015          676.2553 
  1321    31.4231    1800(42)          1869.6287          676.1671 
  1322    31.4431    1512(39)          1497.9763          676.0789 
  1323    31.4631    1208(35)          1242.6221          675.9908 
  1324    31.4831    1164(34)          1082.2562          675.9030 
  1325    31.5031    1024(32)           989.6379          675.8151 
  1326    31.5231    988(31)           939.9407          675.7275  
  1327    31.5431    966(31)           914.9017          675.6400  
  1328    31.5631    964(31)           903.0262          675.5526  
  1329    31.5831    926(30)           897.7980          675.4652  
  1330    31.6031    974(31)           895.7531          675.3781  
  1331    31.6231    938(31)           895.1520          675.2911  
  1332    31.6431    930(30)           895.2081          675.2041  
  1333    31.6631    920(30)           895.6589          675.1173  
  1334    31.6831    890(30)           896.5132          675.0306  
  1335    31.7031    926(30)           897.9011          674.9441  
  1336    31.7231    930(30)           899.9880          674.8576  
  1337    31.7431    900(30)           902.9327          674.7713  
  1338    31.7631    960(31)           906.8718          674.6851  
  1339    31.7831    938(31)           911.9182          674.5989  
  1340    31.8031    874(30)           918.1688          674.5130  
  1341    31.8231    946(31)           925.7128          674.4271  
  1342    31.8431    918(30)           934.6445          674.3414  
  1343    31.8631    892(30)           945.0691          674.2557  
  1344    31.8831    964(31)           957.1133          674.1703  
  1345    31.9031    984(31)           970.9336          674.0850  
  1346    31.9231    1000(32)           986.7335          673.9996 
  1347    31.9431    1030(32)          1004.7715          673.9146 
  1348    31.9631    1028(32)          1025.3898          673.8295 
  1349    31.9831    1098(33)          1049.0463          673.7446 
  1350    32.0031    1060(33)          1076.3743          673.6599 
  1351    32.0231    1162(34)          1108.2406          673.5751 
  1352    32.0431    1208(35)          1145.8506          673.4905 
  1353    32.0631    1254(35)          1190.8638          673.4061 
  1354    32.0831    1288(36)          1245.5293          673.3218 
  1355    32.1031    1262(36)          1312.8223          673.2376 
  1356    32.1231    1390(37)          1396.5414          673.1535 
  1357    32.1431    1400(37)          1501.4624          673.0695 
  1358    32.1631    1510(39)          1633.3478          672.9857 
  1359    32.1831    1638(40)          1799.3477          672.9019 
  1360    32.2031    1762(42)          2009.1145          672.8182 
  1361    32.2231    2070(45)          2277.7305          672.7347 
  1362    32.2431    2268(48)          2631.6045          672.6513 
  1363    32.2631    2764(53)          3117.3564          672.5680 
  1364    32.2831    3316(58)          3810.1331          672.4849 
  1365    32.3031    4188(65)          4814.3008          672.4017 
  1366    32.3231    5416(74)          6246.2915          672.3188 
  1367    32.3431    7066(84)          8204.2090          672.2360 
  1368    32.3631    9250(96)         10741.0068          672.1531 
  1369    32.3831    12454(112)         13861.7002          672.0706 
  1370    32.4031    16240(127)         17529.8320          671.9880  
  1371    32.4231    20878(144)         21619.2012          671.9058 
  1372    32.4431    25628(160)         25756.5176          671.8234 
  1373    32.4631    30050(173)         29174.8945          671.7413 
  1374    32.4831    32750(181)         30941.9336          671.6592 
  1375    32.5031    32452(180)         30639.7949          671.5772 
  1376    32.5231    29512(172)         28622.4277          671.4954 
  1377    32.5431    25632(160)         25501.2109          671.4136  
  1378    32.5631    21328(146)         21710.8164          671.3321 
  1379    32.5831    17902(134)         17594.2773          671.2505 
  1380    32.6031    14228(119)         13553.2266          671.1692 
  1381    32.6231    10558(103)          9972.8232          671.0880 
  1382    32.6431    7174(85)          7072.9648          671.0067 
  1383    32.6631    4928(70)          4923.6406          670.9257 
  1384    32.6831    3616(60)          3462.3625          670.8447 
  1385    32.7031    2730(52)          2551.4263          670.7638 
  1386    32.7231    2134(46)          2020.3328          670.6830 
  1387    32.7431    1876(43)          1723.8467          670.6024 
  1388    32.7631    1640(40)          1559.3440          670.5219 
  1389    32.7831    1540(39)          1463.9286          670.4415 
  1390    32.8031    1332(36)          1402.3699          670.3612 
  1391    32.8231    1254(35)          1356.0631          670.2809 
  1392    32.8431    1144(34)          1315.6782          670.2009 
  1393    32.8631    1154(34)          1277.0293          670.1209 
  1394    32.8831    1092(33)          1238.7156          670.0410 
  1395    32.9031    960(31)          1200.7216          669.9612  
  1396    32.9231    992(31)          1163.5885          669.8816  
  1397    32.9431    890(30)          1127.9648          669.8021  
  1398    32.9631    922(30)          1094.3606          669.7226  
  1399    32.9831    940(31)          1063.1162          669.6432  
  1400    33.0031    882(30)          1034.3768          669.5639  
  1401    33.0231    864(29)          1008.1379          669.4848  
  1402    33.0431    858(29)           984.2914          669.4058  
  1403    33.0631    840(29)           962.6680          669.3269  
  1404    33.0831    786(28)           943.0699          669.2480  
  1405    33.1031    852(29)           925.2942          669.1693  
  1406    33.1231    814(29)           909.1487          669.0908  
  1407    33.1431    816(29)           894.4474          669.0121  
  1408    33.1631    818(29)           881.0328          668.9338  
  1409    33.1831    754(27)           868.7618          668.8555  
  1410    33.2031    754(27)           857.5096          668.7773  
  1411    33.2231    726(27)           847.1667          668.6992  
  1412    33.2431    780(28)           837.6376          668.6212  
  1413    33.2631    760(28)           828.8391          668.5433  
  1414    33.2831    742(27)           820.6990          668.4655  
  1415    33.3031    710(27)           813.1503          668.3878  
  1416    33.3231    782(28)           806.1379          668.3102  
  1417    33.3431    730(27)           799.6118          668.2328  
  1418    33.3631    686(26)           793.5275          668.1554  
  1419    33.3831    696(26)           787.8457          668.0781  
  1420    33.4031    712(27)           782.5313          668.0010  
  1421    33.4231    700(26)           777.5528          667.9239  
  1422    33.4431    674(26)           772.8831          667.8469  
  1423    33.4631    686(26)           768.4951          667.7701  
  1424    33.4831    678(26)           766.0800          667.6932  
  1425    33.5031    704(27)           762.2451          667.6166  
  1426    33.5231    740(27)           758.6338          667.5400  
  1427    33.5431    698(26)           755.2296          667.4636  
  1428    33.5631    696(26)           752.8601          667.3871  
  1429    33.5831    680(26)           749.8525          667.3109  
  1430    33.6031    712(27)           747.0121          667.2346  
  1431    33.6231    722(27)           744.3285          667.1586  
  1432    33.6431    688(26)           741.7903          667.0826  
  1433    33.6631    708(27)           739.3889          667.0068  
  1434    33.6831    690(26)           737.1160          666.9310  
  1435    33.7031    734(27)           734.9637          666.8552  
  1436    33.7231    672(26)           732.9255          666.7797  
  1437    33.7431    712(27)           730.9947          666.7042  
  1438    33.7631    652(26)           729.1657          666.6288  
  1439    33.7831    712(27)           727.4337          666.5535  
  1440    33.8031    696(26)           690.6244          666.4783  
  1441    33.8231    684(26)           690.1028          666.4033  
  1442    33.8431    664(26)           689.6206          666.3281  
  1443    33.8631    658(26)           689.1771          666.2533  
  1444    33.8831    658(26)           671.2041          666.1785  
  1445    33.9031    656(26)           671.3519          666.1038  
  1446    33.9231    658(26)           671.5150          666.0292  
  1447    33.9431    608(25)           671.6945          665.9547  
  1448    33.9631    646(25)           671.8923          665.8803  
  1449    33.9831    696(26)           672.1099          665.8058  
  1450    34.0031    632(25)           672.3494          665.7316  
  1451    34.0231    638(25)           672.6130          665.6575  
  1452    34.0431    634(25)           672.9031          665.5834  
  1453    34.0631    652(26)           673.2228          665.5095  
  1454    34.0831    666(26)           673.5750          665.4356  
  1455    34.1031    638(25)           673.9636          665.3619  
  1456    34.1231    636(25)           674.3926          665.2882  
  1457    34.1431    656(26)           674.8672          665.2146  
  1458    34.1631    664(26)           675.3929          665.1412  
  1459    34.1831    646(25)           675.9762          665.0677  
  1460    34.2031    640(25)           676.6251          664.9944  
  1461    34.2231    656(26)           677.3487          664.9212  
  1462    34.2431    620(25)           678.1587          664.8481  
  1463    34.2631    632(25)           679.0691          664.7751  
  1464    34.2831    624(25)           680.0982          664.7021  
  1465    34.3031    628(25)           681.2706          664.6293  
  1466    34.3231    646(25)           682.6187          664.5565  
  1467    34.3431    656(26)           684.1871          664.4839  
  1468    34.3631    674(26)           686.0370          664.4114  
  1469    34.3831    696(26)           688.2523          664.3389  
  1470    34.4031    630(25)           690.9456          664.2665  
  1471    34.4231    658(26)           694.2645          664.1942  
  1472    34.4431    616(25)           698.3959          664.1220  
  1473    34.4631    682(26)           703.5733          664.0499  
  1474    34.4831    678(26)           710.0781          663.9779  
  1475    34.5031    688(26)           718.2651          663.9060  
  1476    34.5231    688(26)           728.6292          663.8342  
  1477    34.5431    726(27)           741.9702          663.7624  
  1478    34.5631    710(27)           759.6992          663.6907  
  1479    34.5831    698(26)           786.6680          663.6192  
  1480    34.6031    762(28)           821.8866          663.5477  
  1481    34.6231    810(28)           872.5952          663.4764  
  1482    34.6431    846(29)           943.8962          663.4050  
  1483    34.6631    940(31)          1039.6387          663.3338  
  1484    34.6831    1078(33)          1162.7819          663.2626 
  1485    34.7031    1168(34)          1310.6627          663.1916 
  1486    34.7231    1418(38)          1481.7739          663.1207 
  1487    34.7431    1586(40)          1666.7129          663.0497 
  1488    34.7631    1760(42)          1840.8077          662.9790 
  1489    34.7831    1940(44)          1962.5673          662.9083 
  1490    34.8031    1946(44)          1996.8643          662.8377 
  1491    34.8231    1918(44)          1944.3685          662.7672 
  1492    34.8431    1844(43)          1834.0077          662.6968 
  1493    34.8631    1660(41)          1692.3208          662.6264 
  1494    34.8831    1410(38)          1531.6772          662.5561 
  1495    34.9031    1344(37)          1361.4785          662.4860 
  1496    34.9231    1180(34)          1196.3251          662.4158 
  1497    34.9431    1058(33)          1050.6423          662.3458 
  1498    34.9631    944(31)           933.2582          662.2760  
  1499    34.9831    782(28)           846.8090          662.2062  
  1500    35.0031    804(28)           788.5409          662.1364  
  1501    35.0231    718(27)           752.3186          662.0667  
  1502    35.0431    734(27)           731.1819          661.9972  
  1503    35.0631    730(27)           719.2783          661.9276  
  1504    35.0831    708(27)           712.5659          661.8583  
  1505    35.1031    670(26)           708.6005          661.7889  
  1506    35.1231    648(25)           706.0218          661.7197  
  1507    35.1431    640(25)           704.1107          661.6505  
  1508    35.1631    642(25)           702.5113          661.5815  
  1509    35.1831    668(26)           701.0680          661.5125  
  1510    35.2031    670(26)           699.7330          661.4435  
  1511    35.2231    636(25)           698.5113          661.3748  
  1512    35.2431    622(25)           697.4283          661.3060  
  1513    35.2631    660(26)           696.5128          661.2373  
  1514    35.2831    610(25)           695.7902          661.1688  
  1515    35.3031    586(24)           695.2786          661.1003  
  1516    35.3231    616(25)           694.9922          661.0319  
  1517    35.3431    626(25)           694.9422          660.9636  
  1518    35.3631    626(25)           695.1393          660.8953  
  1519    35.3831    636(25)           695.5981          660.8272  
  1520    35.4031    642(25)           696.3391          660.7590  
  1521    35.4231    602(25)           697.3937          660.6911  
  1522    35.4431    620(25)           698.8080          660.6231  
  1523    35.4631    646(25)           700.6509          660.5553  
  1524    35.4831    660(26)           703.0198          660.4875  
  1525    35.5031    670(26)           706.0502          660.4199  
  1526    35.5231    670(26)           709.9249          660.3522  
  1527    35.5431    658(26)           714.8817          660.2847  
  1528    35.5631    664(26)           721.2199          660.2173  
  1529    35.5831    664(26)           729.3057          660.1498  
  1530    35.6031    688(26)           739.5918          660.0826  
  1531    35.6231    692(26)           752.6758          660.0154  
  1532    35.6431    654(26)           769.4782          659.9483  
  1533    35.6631    720(27)           791.5721          659.8813  
  1534    35.6831    778(28)           822.2250          659.8143  
  1535    35.7031    874(30)           864.9739          659.7474  
  1536    35.7231    846(29)           926.6183          659.6806  
  1537    35.7431    1018(32)          1014.3685          659.6138 
  1538    35.7631    1092(33)          1134.7302          659.5471 
  1539    35.7831    1174(34)          1290.8408          659.4806 
  1540    35.8031    1390(37)          1483.6794          659.4141 
  1541    35.8231    1670(41)          1710.9639          659.3477 
  1542    35.8431    2022(45)          1963.7130          659.2814 
  1543    35.8631    2166(47)          2215.3787          659.2151 
  1544    35.8831    2514(50)          2413.3342          659.1489 
  1545    35.9031    2628(51)          2499.7544          659.0828 
  1546    35.9231    2518(50)          2458.9375          659.0167 
  1547    35.9431    2316(48)          2326.1055          658.9508 
  1548    35.9631    2068(45)          2145.4114          658.8848 
  1549    35.9831    1816(43)          1939.0544          658.8191 
  1550    36.0031    1656(41)          1714.8356          658.7533 
  1551    36.0231    1482(38)          1486.8140          658.6877 
  1552    36.0431    1290(36)          1275.4448          658.6221 
  1553    36.0631    1100(33)          1097.0253          658.5565 
  1554    36.0831    912(30)           959.4674          658.4911  
  1555    36.1031    862(29)           860.8266          658.4257  
  1556    36.1231    792(28)           798.0237          658.3605  
  1557    36.1431    734(27)           760.0057          658.2953  
  1558    36.1631    748(27)           737.9328          658.2301  
  1559    36.1831    746(27)           725.1660          658.1651  
  1560    36.2031    666(26)           716.6450          658.1000  
  1561    36.2231    656(26)           711.5812          658.0352  
  1562    36.2431    658(26)           707.8037          657.9703  
  1563    36.2631    672(26)           704.6269          657.9055  
  1564    36.2831    638(25)           701.7248          657.8408  
  1565    36.3031    680(26)           698.9666          657.7762  
  1566    36.3231    650(25)           696.3237          657.7117  
  1567    36.3431    600(24)           693.8112          657.6472  
  1568    36.3631    636(25)           691.4564          657.5828  
  1569    36.3831    588(24)           689.2838          657.5184  
  1570    36.4031    586(24)           687.3092          657.4542  
  1571    36.4231    630(25)           685.5389          657.3900  
  1572    36.4431    590(24)           683.9723          657.3259  
  1573    36.4631    634(25)           682.6036          657.2619  
  1574    36.4831    594(24)           681.4255          657.1978  
  1575    36.5031    608(25)           680.4322          657.1339  
  1576    36.5231    596(24)           679.6201          657.0701  
  1577    36.5431    644(25)           678.9911          657.0063  
  1578    36.5631    602(25)           678.5534          656.9427  
  1579    36.5831    624(25)           678.3244          656.8790  
  1580    36.6031    598(24)           678.3319          656.8155  
  1581    36.6231    588(24)           678.6156          656.7520  
  1582    36.6431    620(25)           679.2287          656.6886  
  1583    36.6631    612(25)           680.2382          656.6252  
  1584    36.6831    654(26)           681.7292          656.5620  
  1585    36.7031    650(25)           683.8176          656.4988  
  1586    36.7231    626(25)           686.6824          656.4356  
  1587    36.7431    610(25)           692.3116          656.3726  
  1588    36.7631    676(26)           697.9570          656.3096  
  1589    36.7831    640(25)           706.1323          656.2467  
  1590    36.8031    670(26)           718.0786          656.1839  
  1591    36.8231    692(26)           736.0040          656.1210  
  1592    36.8431    686(26)           759.5039          656.0583  
  1593    36.8631    740(27)           790.0477          655.9956  
  1594    36.8831    784(28)           827.7428          655.9330  
  1595    36.9031    826(29)           872.0765          655.8705  
  1596    36.9231    864(29)           921.0333          655.8080  
  1597    36.9431    956(31)           968.8341          655.7457  
  1598    36.9631    964(31)          1004.6576          655.6833  
  1599    36.9831    980(31)          1017.7045          655.6211  
  1600    37.0031    952(31)          1006.5647          655.5589  
  1601    37.0231    890(30)           979.3328          655.4968  
  1602    37.0431    906(30)           944.6772          655.4348  
  1603    37.0631    858(29)           906.2220          655.3728  
  1604    37.0831    834(29)           864.5987          655.3109  
  1605    37.1031    726(27)           821.9539          655.2490  
  1606    37.1231    714(27)           782.1049          655.1873  
  1607    37.1431    722(27)           748.2524          655.1255  
  1608    37.1631    596(24)           722.0436          655.0638  
  1609    37.1831    630(25)           703.5204          655.0023  
  1610    37.2031    644(25)           689.0982          654.9407  
  1611    37.2231    590(24)           681.9043          654.8793  
  1612    37.2431    688(26)           677.7840          654.8179  
  1613    37.2631    614(25)           675.4765          654.7567  
  1614    37.2831    618(25)           674.1744          654.6953  
  1615    37.3031    586(24)           672.2310          654.6342  
  1616    37.3231    606(25)           671.7898          654.5729  
  1617    37.3431    596(24)           671.5049          654.5118  
  1618    37.3631    642(25)           671.3165          654.4509  
  1619    37.3831    590(24)           671.2031          654.3899  
  1620    37.4031    602(25)           671.1637          654.3290  
  1621    37.4231    564(24)           671.2063          654.2682  
  1622    37.4431    594(24)           671.3425          654.2075  
  1623    37.4631    634(25)           671.5847          654.1467  
  1624    37.4831    524(23)           671.9462          654.0861  
  1625    37.5031    596(24)           672.4404          654.0255  
  1626    37.5231    648(25)           673.0835          653.9650  
  1627    37.5431    580(24)           673.8961          653.9046  
  1628    37.5631    584(24)           674.9055          653.8442  
  1629    37.5831    618(25)           676.1505          653.7839  
  1630    37.6031    640(25)           677.6849          653.7236  
  1631    37.6231    610(25)           679.5834          653.6634  
  1632    37.6431    592(24)           681.9489          653.6033  
  1633    37.6631    630(25)           684.9161          653.5432  
  1634    37.6831    636(25)           688.6584          653.4832  
  1635    37.7031    590(24)           693.3911          653.4232  
  1636    37.7231    588(24)           699.3766          653.3633  
  1637    37.7431    646(25)           706.9450          653.3035  
  1638    37.7631    636(25)           716.7955          653.2438  
  1639    37.7831    664(26)           729.1780          653.1840  
  1640    37.8031    620(25)           745.6098          653.1243  
  1641    37.8231    682(26)           768.2813          653.0648  
  1642    37.8431    748(27)           800.5668          653.0053  
  1643    37.8631    756(27)           846.9584          652.9458  
  1644    37.8831    834(29)           911.7223          652.8864  
  1645    37.9031    986(31)           998.3844          652.8270  
  1646    37.9231    1038(32)          1108.4952          652.7677 
  1647    37.9431    1164(34)          1241.7004          652.7085 
  1648    37.9631    1418(38)          1394.8960          652.6494 
  1649    37.9831    1764(42)          1557.1212          652.5902 
  1650    38.0031    1884(43)          1701.6309          652.5312 
  1651    38.0231    1986(45)          1788.7261          652.4722 
  1652    38.0431    2004(45)          1793.5576          652.4131 
  1653    38.0631    1982(45)          1729.0366          652.3543 
  1654    38.0831    1810(43)          1628.1013          652.2954 
  1655    38.1031    1640(40)          1513.6498          652.2368 
  1656    38.1231    1536(39)          1390.0845          652.1779 
  1657    38.1431    1404(37)          1257.2008          652.1193 
  1658    38.1631    1242(35)          1123.2272          652.0607 
  1659    38.1831    1108(33)          1000.6808          652.0023 
  1660    38.2031    922(30)           898.9422          651.9438  
  1661    38.2231    858(29)           822.0028          651.8853  
  1662    38.2431    722(27)           768.7970          651.8270  
  1663    38.2631    656(26)           734.7880          651.7686  
  1664    38.2831    660(26)           713.7864          651.7104  
  1665    38.3031    624(25)           701.7044          651.6522  
  1666    38.3231    624(25)           694.4711          651.5940  
  1667    38.3431    672(26)           689.8671          651.5359  
  1668    38.3631    652(26)           686.6312          651.4779  
  1669    38.3831    590(24)           683.8500          651.4199  
  1670    38.4031    634(25)           681.6500          651.3620  
  1671    38.4231    612(25)           679.6284          651.3041  
  1672    38.4431    628(25)           677.7242          651.2463  
  1673    38.4631    646(25)           675.9249          651.1885  
  1674    38.4831    638(25)           674.2392          651.1309  
  1675    38.5031    580(24)           672.6799          651.0732  
  1676    38.5231    650(25)           671.2568          651.0156  
  1677    38.5431    596(24)           669.9754          650.9581  
  1678    38.5631    604(25)           668.8361          650.9006  
  1679    38.5831    594(24)           667.8363          650.8432  
  1680    38.6031    602(25)           666.9727          650.7858  
  1681    38.6231    662(26)           666.2424          650.7285  
  1682    38.6431    602(25)           665.6453          650.6712  
  1683    38.6631    584(24)           665.1851          650.6140  
  1684    38.6831    622(25)           664.8709          650.5568  
  1685    38.7031    616(25)           664.7179          650.4997  
  1686    38.7231    644(25)           664.7480          650.4426  
  1687    38.7431    584(24)           664.9907          650.3856  
  1688    38.7631    602(25)           665.4841          650.3287  
  1689    38.7831    576(24)           669.9679          650.2717  
  1690    38.8031    614(25)           671.2675          650.2149  
  1691    38.8231    596(24)           673.0981          650.1582  
  1692    38.8431    670(26)           675.7098          650.1014  
  1693    38.8631    576(24)           679.5114          650.0447  
  1694    38.8831    682(26)           686.9071          649.9880  
  1695    38.9031    628(25)           694.9578          649.9315  
  1696    38.9231    650(25)           706.0156          649.8749  
  1697    38.9431    630(25)           720.4224          649.8184  
  1698    38.9631    614(25)           738.2514          649.7621  
  1699    38.9831    708(27)           759.2431          649.7056  
  1700    39.0031    704(27)           782.3534          649.6493  
  1701    39.0231    852(29)           804.6274          649.5930  
  1702    39.0431    766(28)           820.6719          649.5368  
  1703    39.0631    792(28)           825.5110          649.4806  
  1704    39.0831    812(28)           819.1733          649.4244  
  1705    39.1031    784(28)           806.1797          649.3683  
  1706    39.1231    774(28)           790.9030          649.3124  
  1707    39.1431    746(27)           774.8055          649.2563  
  1708    39.1631    710(27)           757.4197          649.2004  
  1709    39.1831    704(27)           739.0193          649.1445  
  1710    39.2031    714(27)           721.2240          649.0886  
  1711    39.2231    710(27)           705.7321          649.0328  
  1712    39.2431    692(26)           693.5526          648.9772  
  1713    39.2631    628(25)           684.9030          648.9214  
  1714    39.2831    622(25)           679.3632          648.8658  
  1715    39.3031    670(26)           676.1735          648.8102  
  1716    39.3231    660(26)           672.9504          648.7547  
  1717    39.3431    624(25)           672.3597          648.6992  
  1718    39.3631    610(25)           672.3474          648.6438  
  1719    39.3831    626(25)           672.6849          648.5884  
  1720    39.4031    698(26)           673.2507          648.5330  
  1721    39.4231    594(24)           673.1882          648.4777  
  1722    39.4431    730(27)           674.0953          648.4224  
  1723    39.4631    608(25)           675.1487          648.3672  
  1724    39.4831    682(26)           676.3602          648.3121  
  1725    39.5031    672(26)           677.7491          648.2570  
  1726    39.5231    676(26)           679.3396          648.2019  
  1727    39.5431    658(26)           681.1605          648.1469  
  1728    39.5631    626(25)           683.2450          648.0919  
  1729    39.5831    674(26)           685.6321          648.0369  
  1730    39.6031    696(26)           688.3686          647.9821  
  1731    39.6231    692(26)           691.5101          647.9273  
  1732    39.6431    686(26)           695.1273          647.8725  
  1733    39.6631    714(27)           699.3054          647.8177  
  1734    39.6831    720(27)           704.1521          647.7630  
  1735    39.7031    728(27)           709.8046          647.7084  
  1736    39.7231    798(28)           716.4394          647.6537  
  1737    39.7431    760(28)           724.2938          647.5992  
  1738    39.7631    826(29)           734.3043          647.5447  
  1739    39.7831    846(29)           745.8032          647.4902  
  1740    39.8031    858(29)           760.2479          647.4359  
  1741    39.8231    934(31)           779.1921          647.3813  
  1742    39.8431    924(30)           805.4420          647.3271  
  1743    39.8631    1032(32)           843.8495          647.2728 
  1744    39.8831    1004(32)           902.4510          647.2185 
  1745    39.9031    1082(33)           991.6088          647.1644 
  1746    39.9231    1240(35)          1124.9465          647.1102 
  1747    39.9431    1402(37)          1315.3650          647.0561 
  1748    39.9631    1620(40)          1570.8408          647.0020 
  1749    39.9831    1954(44)          1888.2007          646.9479 
  1750    40.0031    2234(47)          2245.8833          646.8939 
  1751    40.0231    2660(52)          2594.8877          646.8400 
  1752    40.0431    2972(55)          2857.9895          646.7861 
  1753    40.0631    3044(55)          2966.4761          646.7322 
  1754    40.0831    2986(55)          2921.0615          646.6785 
  1755    40.1031    2758(53)          2785.0276          646.6247 
  1756    40.1231    2540(50)          2614.9136          646.5710 
  1757    40.1431    2216(47)          2423.5015          646.5173 
  1758    40.1631    2182(47)          2197.3257          646.4636 
  1759    40.1831    1932(44)          1937.8743          646.4101 
  1760    40.2031    1704(41)          1673.4153          646.3565 
  1761    40.2231    1480(38)          1433.9854          646.3030 
  1762    40.2431    1136(34)          1235.3979          646.2495 
  1763    40.2631    990(31)          1081.1831          646.1960  
  1764    40.2831    880(30)           967.8080          646.1427  
  1765    40.3031    808(28)           888.0787          646.0893  
  1766    40.3231    824(29)           833.6866          646.0361  
  1767    40.3431    722(27)           796.6578          645.9827  
  1768    40.3631    766(28)           771.3528          645.9295  
  1769    40.3831    714(27)           753.2537          645.8763  
  1770    40.4031    734(27)           739.6620          645.8232  
  1771    40.4231    696(26)           728.9874          645.7701  
  1772    40.4431    684(26)           720.2015          645.7170  
  1773    40.4631    716(27)           713.0103          645.6640  
  1774    40.4831    704(27)           706.9624          645.6110  
  1775    40.5031    686(26)           701.8353          645.5581  
  1776    40.5231    664(26)           697.4680          645.5051  
  1777    40.5431    682(26)           693.7399          645.4523  
  1778    40.5631    596(24)           690.5580          645.3995  
  1779    40.5831    666(26)           687.8501          645.3467  
  1780    40.6031    634(25)           685.5612          645.2940  
  1781    40.6231    670(26)           683.6500          645.2413  
  1782    40.6431    634(25)           682.0865          645.1886  
  1783    40.6631    634(25)           680.8522          645.1360  
  1784    40.6831    676(26)           679.9387          645.0834  
  1785    40.7031    676(26)           679.3483          645.0308  
  1786    40.7231    680(26)           679.0959          644.9783  
  1787    40.7431    648(25)           679.2138          644.9258  
  1788    40.7631    674(26)           679.7614          644.8734  
  1789    40.7831    596(24)           680.8472          644.8210  
  1790    40.8031    676(26)           682.6750          644.7686  
  1791    40.8231    658(26)           685.6220          644.7163  
  1792    40.8431    678(26)           690.3589          644.6641  
  1793    40.8631    682(26)           697.9900          644.6118  
  1794    40.8831    700(26)           710.1425          644.5596  
  1795    40.9031    766(28)           728.8922          644.5074  
  1796    40.9231    720(27)           756.4041          644.4553  
  1797    40.9431    780(28)           794.2429          644.4033  
  1798    40.9631    860(29)           842.4688          644.3512  
  1799    40.9831    942(31)           898.4373          644.2992  
  1800    41.0031    968(31)           955.3225          644.2471  
  1801    41.0231    1016(32)          1001.2512          644.1953 
  1802    41.0431    1008(32)          1023.6331          644.1433 
  1803    41.0631    1104(33)          1019.6930          644.0914 
  1804    41.0831    1004(32)           998.8896          644.0396 
  1805    41.1031    1030(32)           972.1069          643.9877 
  1806    41.1231    866(29)           943.3158          643.9360  
  1807    41.1431    888(30)           910.2700          643.8842  
  1808    41.1631    870(29)           871.0839          643.8326  
  1809    41.1831    810(28)           828.8710          643.7809  
  1810    41.2031    778(28)           788.9111          643.7293  
  1811    41.2231    714(27)           754.7006          643.6777  
  1812    41.2431    766(28)           727.4563          643.6262  
  1813    41.2631    760(28)           706.9695          643.5747  
  1814    41.2831    662(26)           692.2730          643.5231  
  1815    41.3031    654(26)           682.0692          643.4717  
  1816    41.3231    660(26)           675.0726          643.4203  
  1817    41.3431    628(25)           666.6435          643.3690  
  1818    41.3631    658(26)           663.2444          643.3176  
  1819    41.3831    666(26)           660.6898          643.2663  
  1820    41.4031    640(25)           658.6756          643.2150  
  1821    41.4231    668(26)           657.0263          643.1638  
  1822    41.4431    666(26)           653.8569          643.1126  
  1823    41.4631    650(25)           652.7250          643.0613  
  1824    41.4831    662(26)           651.7498          643.0103  
  1825    41.5031    696(26)           650.9016          642.9592  
  1826    41.5231    616(25)           650.1577          642.9081  
  1827    41.5431    670(26)           649.5009          642.8571  
  1828    41.5631    660(26)           648.9169          642.8060  
  1829    41.5831    666(26)           648.3948          642.7551  
  1830    41.6031    668(26)           647.9251          642.7041  
  1831    41.6231    658(26)           647.5007          642.6533  
  1832    41.6431    668(26)           647.1149          642.6024  
  1833    41.6631    676(26)           646.7627          642.5515  
  1834    41.6831    640(25)           646.4398          642.5007  
  1835    41.7031    622(25)           659.6862          642.4499  
  1836    41.7231    674(26)           659.8547          642.3992  
  1837    41.7431    662(26)           660.0652          642.3485  
  1838    41.7631    672(26)           660.3169          642.2978  
  1839    41.7831    666(26)           660.6093          642.2471  
  1840    41.8031    640(25)           667.5745          642.1965  
  1841    41.8231    678(26)           668.1645          642.1459  
  1842    41.8431    666(26)           668.8073          642.0954  
  1843    41.8631    648(25)           669.5046          642.0449  
  1844    41.8831    660(26)           670.2590          641.9943  
  1845    41.9031    676(26)           671.0731          641.9439  
  1846    41.9231    632(25)           671.9500          641.8935  
  1847    41.9431    682(26)           672.8931          641.8431  
  1848    41.9631    650(25)           673.9069          641.7927  
  1849    41.9831    704(27)           674.9959          641.7424  
  1850    42.0031    682(26)           676.1654          641.6921  
  1851    42.0231    696(26)           677.4211          641.6418  
  1852    42.0431    670(26)           678.7699          641.5916  
  1853    42.0631    638(25)           680.2189          641.5414  
  1854    42.0831    680(26)           681.7766          641.4911  
  1855    42.1031    708(27)           683.4525          641.4410  
  1856    42.1231    680(26)           685.2563          641.3909  
  1857    42.1431    680(26)           687.2009          641.3408  
  1858    42.1631    686(26)           689.2992          641.2908  
  1859    42.1831    678(26)           691.5660          641.2407  
  1860    42.2031    730(27)           694.0187          641.1907  
  1861    42.2231    684(26)           696.6762          641.1407  
  1862    42.2431    728(27)           699.5609          641.0908  
  1863    42.2631    670(26)           702.6976          641.0408  
  1864    42.2831    648(25)           706.1146          640.9910  
  1865    42.3031    658(26)           709.8461          640.9412  
  1866    42.3231    682(26)           713.3401          640.8912  
  1867    42.3431    712(27)           717.8376          640.8414  
  1868    42.3631    690(26)           722.7819          640.7917  
  1869    42.3831    712(27)           728.2329          640.7419  
  1870    42.4031    730(27)           734.2612          640.6922  
  1871    42.4231    762(28)           740.6540          640.6425  
  1872    42.4431    772(28)           748.1094          640.5930  
  1873    42.4631    842(29)           756.4426          640.5433  
  1874    42.4831    800(28)           765.7940          640.4937  
  1875    42.5031    814(29)           776.3344          640.4440  
  1876    42.5231    780(28)           788.2725          640.3945  
  1877    42.5431    822(29)           801.8640          640.3450  
  1878    42.5631    810(28)           817.4258          640.2955  
  1879    42.5831    868(29)           835.3541          640.2460  
  1880    42.6031    928(30)           856.1499          640.1965  
  1881    42.6231    926(30)           880.4543          640.1472  
  1882    42.6431    930(30)           913.0120          640.0977  
  1883    42.6631    954(31)           947.3859          640.0483  
  1884    42.6831    978(31)           989.1372          639.9990  
  1885    42.7031    1060(33)          1041.2363          639.9497 
  1886    42.7231    1138(34)          1108.9111          639.9005 
  1887    42.7431    1270(36)          1203.4219          639.8512 
  1888    42.7631    1414(38)          1337.2695          639.8019 
  1889    42.7831    1682(41)          1538.2068          639.7527 
  1890    42.8031    1906(44)          1843.3557          639.7036 
  1891    42.8231    2464(50)          2297.9580          639.6545 
  1892    42.8431    3104(56)          2946.1218          639.6053 
  1893    42.8631    3902(62)          3814.6130          639.5562 
  1894    42.8831    4912(70)          4891.2500          639.5071 
  1895    42.9031    6142(78)          6096.4209          639.4581 
  1896    42.9231    7312(86)          7246.5234          639.4091 
  1897    42.9431    8440(92)          8055.9136          639.3600 
  1898    42.9631    8832(94)          8297.2900          639.3111 
  1899    42.9831    8814(94)          8026.3594          639.2621 
  1900    43.0031    7838(89)          7511.4692          639.2132 
  1901    43.0231    6832(83)          6964.9727          639.1643 
  1902    43.0431    6012(78)          6422.9063          639.1154 
  1903    43.0631    5778(76)          5798.1050          639.0665 
  1904    43.0831    5112(71)          5034.7896          639.0177 
  1905    43.1031    4616(68)          4201.0786          638.9689 
  1906    43.1231    3650(60)          3410.9116          638.9201 
  1907    43.1431    2868(54)          2736.5225          638.8715 
  1908    43.1631    2084(46)          2202.4287          638.8227 
  1909    43.1831    1598(40)          1803.7433          638.7740 
  1910    43.2031    1374(37)          1520.1587          638.7253 
  1911    43.2231    1232(35)          1325.1030          638.6766 
  1912    43.2431    1050(32)          1192.5696          638.6280 
  1913    43.2631    1042(32)          1101.3186          638.5793 
  1914    43.2831    992(31)          1036.2478          638.5308  
  1915    43.3031    910(30)           987.6682          638.4822  
  1916    43.3231    908(30)           949.8499          638.4337  
  1917    43.3431    842(29)           919.4875          638.3851  
  1918    43.3631    870(29)           894.6481          638.3366  
  1919    43.3831    786(28)           874.1332          638.2882  
  1920    43.4031    852(29)           857.1429          638.2397  
  1921    43.4231    738(27)           843.1113          638.1913  
  1922    43.4431    808(28)           831.6278          638.1429  
  1923    43.4631    804(28)           822.3871          638.0945  
  1924    43.4831    772(28)           815.1793          638.0462  
  1925    43.5031    828(29)           809.8677          637.9978  
  1926    43.5231    820(29)           806.3846          637.9496  
  1927    43.5431    794(28)           804.7298          637.9012  
  1928    43.5631    786(28)           817.9445          637.8530  
  1929    43.5831    786(28)           820.6925          637.8046  
  1930    43.6031    818(29)           825.8361          637.7564  
  1931    43.6231    848(29)           833.9097          637.7082  
  1932    43.6431    856(29)           845.8852          637.6600  
  1933    43.6631    860(29)           863.5418          637.6119  
  1934    43.6831    930(30)           896.5925          637.5637  
  1935    43.7031    938(31)           937.7128          637.5156  
  1936    43.7231    1070(33)          1001.6243          637.4675 
  1937    43.7431    1150(34)          1099.7338          637.4194 
  1938    43.7631    1332(36)          1244.9631          637.3713 
  1939    43.7831    1506(39)          1448.2842          637.3234 
  1940    43.8031    1824(43)          1713.6621          637.2753 
  1941    43.8231    2244(47)          2030.9531          637.2272 
  1942    43.8431    2548(50)          2366.4341          637.1793 
  1943    43.8631    2888(54)          2653.3557          637.1313 
  1944    43.8831    3108(56)          2808.4902          637.0834 
  1945    43.9031    3068(55)          2798.3423          637.0354 
  1946    43.9231    2826(53)          2676.4233          636.9875 
  1947    43.9431    2600(51)          2522.6719          636.9398 
  1948    43.9631    2360(49)          2377.9204          636.8919 
  1949    43.9831    2158(46)          2233.0999          636.8440 
  1950    44.0031    2146(46)          2057.1699          636.7963 
  1951    44.0231    1870(43)          1842.9714          636.7484 
  1952    44.0431    1706(41)          1617.3872          636.7006 
  1953    44.0631    1474(38)          1410.7869          636.6528 
  1954    44.0831    1280(36)          1239.1948          636.6052 
  1955    44.1031    1164(34)          1106.5298          636.5574 
  1956    44.1231    996(32)          1009.8890          636.5097  
  1957    44.1431    944(31)           942.8801          636.4620  
  1958    44.1631    898(30)           898.0984          636.4144  
  1959    44.1831    810(28)           868.7540          636.3667  
  1960    44.2031    838(29)           849.5966          636.3191  
  1961    44.2231    830(29)           824.0733          636.2715  
  1962    44.2431    818(29)           816.3805          636.2238  
  1963    44.2631    808(28)           811.8701          636.1763  
  1964    44.2831    798(28)           809.8668          636.1288  
  1965    44.3031    784(28)           810.0138          636.0812  
  1966    44.3231    782(28)           805.5585          636.0336  
  1967    44.3431    792(28)           809.8012          635.9861  
  1968    44.3631    806(28)           815.9766          635.9387  
  1969    44.3831    808(28)           824.1873          635.8912  
  1970    44.4031    806(28)           834.6132          635.8438  
  1971    44.4231    858(29)           847.5208          635.7963  
  1972    44.4431    872(30)           863.2773          635.7489  
  1973    44.4631    868(29)           888.2821          635.7015  
  1974    44.4831    944(31)           911.6217          635.6541  
  1975    44.5031    954(31)           939.9446          635.6068  
  1976    44.5231    974(31)           974.6273          635.5594  
  1977    44.5431    1062(33)          1017.8440          635.5121 
  1978    44.5631    1038(32)          1073.3033          635.4647 
  1979    44.5831    1204(35)          1150.5579          635.4175 
  1980    44.6031    1260(35)          1255.5060          635.3702 
  1981    44.6231    1416(38)          1410.4534          635.3229 
  1982    44.6431    1726(42)          1644.9310          635.2758 
  1983    44.6631    2172(47)          1997.8142          635.2285 
  1984    44.6831    2592(51)          2511.6016          635.1812 
  1985    44.7031    3482(59)          3219.9944          635.1340 
  1986    44.7231    4286(65)          4129.5762          635.0869 
  1987    44.7431    5600(75)          5195.0879          635.0397 
  1988    44.7631    6418(80)          6283.9624          634.9926 
  1989    44.7831    7352(86)          7150.4126          634.9454 
  1990    44.8031    7790(88)          7528.0181          634.8983 
  1991    44.8231    7698(88)          7370.8320          634.8512 
  1992    44.8431    7214(85)          6909.2339          634.8041 
  1993    44.8631    6336(80)          6402.2778          634.7570 
  1994    44.8831    5648(75)          5954.2197          634.7100 
  1995    44.9031    5102(71)          5507.2163          634.6630 
  1996    44.9231    4900(70)          4947.0610          634.6159 
  1997    44.9431    4400(66)          4256.3740          634.5688 
  1998    44.9631    3742(61)          3530.4929          634.5220 
  1999    44.9831    3008(55)          2868.9595          634.4750 
  2000    45.0031    2316(48)          2321.5544          634.4280 
  2001    45.0231    1814(43)          1899.0393          634.3810 
  2002    45.0431    1512(39)          1590.5974          634.3340 
  2003    45.0631    1320(36)          1374.8411          634.2871 
  2004    45.0831    1192(35)          1227.5253          634.2402 
  2005    45.1031    1094(33)          1126.9474          634.1934 
  2006    45.1231    960(31)          1056.6116          634.1465  
  2007    45.1431    958(31)          1001.6777          634.0995  
  2008    45.1631    902(30)           962.9519          634.0528  
  2009    45.1831    890(30)           932.6367          634.0059  
  2010    45.2031    886(30)           908.4575          633.9591  
  2011    45.2231    840(29)           889.0517          633.9122  
  2012    45.2431    890(30)           873.5507          633.8655  
  2013    45.2631    858(29)           859.5311          633.8187  
  2014    45.2831    840(29)           850.3292          633.7720  
  2015    45.3031    802(28)           843.7786          633.7252  
  2016    45.3231    852(29)           839.7280          633.6784  
  2017    45.3431    854(29)           838.1249          633.6318  
  2018    45.3631    778(28)           839.0164          633.5850  
  2019    45.3831    808(28)           842.5609          633.5383  
  2020    45.4031    806(28)           849.0567          633.4916  
  2021    45.4231    886(30)           859.0073          633.4449  
  2022    45.4431    892(30)           873.2640          633.3983  
  2023    45.4631    874(30)           893.3385          633.3516  
  2024    45.4831    840(29)           921.9609          633.3050  
  2025    45.5031    944(31)           964.0245          633.2582  
  2026    45.5231    1114(33)          1027.8093          633.2117 
  2027    45.5431    1206(35)          1126.0426          633.1652 
  2028    45.5631    1276(36)          1275.8562          633.1185 
  2029    45.5831    1516(39)          1496.4675          633.0719 
  2030    45.6031    1840(43)          1803.8813          633.0253 
  2031    45.6231    2318(48)          2202.6831          632.9788 
  2032    45.6431    2764(53)          2675.1675          632.9323 
  2033    45.6631    3270(57)          3164.3660          632.8857 
  2034    45.6831    3640(60)          3560.2402          632.8392 
  2035    45.7031    3918(63)          3736.9194          632.7927 
  2036    45.7231    3830(62)          3665.6470          632.7462 
  2037    45.7431    3606(60)          3450.6548          632.6998 
  2038    45.7631    3286(57)          3216.7139          632.6532 
  2039    45.7831    2920(54)          3019.2415          632.6069 
  2040    45.8031    2820(53)          2836.0830          632.5603 
  2041    45.8231    2658(52)          2608.7285          632.5140 
  2042    45.8431    2338(48)          2314.8635          632.4675 
  2043    45.8631    2182(47)          1992.2173          632.4211 
  2044    45.8831    1774(42)          1689.9990          632.3747 
  2045    45.9031    1558(39)          1435.6389          632.3282 
  2046    45.9231    1296(36)          1236.8026          632.2819 
  2047    45.9431    1120(33)          1090.0342          632.2355 
  2048    45.9631    984(31)           986.2407          632.1891  
  2049    45.9831    960(31)           914.6100          632.1428  
  2050    46.0031    898(30)           865.1403          632.0965  
  2051    46.0231    854(29)           830.0674          632.0501  
  2052    46.0431    790(28)           804.0984          632.0038  
  2053    46.0631    820(29)           771.6477          631.9576  
  2054    46.0831    834(29)           755.7755          631.9112  
  2055    46.1031    774(28)           742.6594          631.8649  
  2056    46.1231    790(28)           731.6183          631.8186  
  2057    46.1431    732(27)           722.1996          631.7724  
  2058    46.1631    822(29)           707.8043          631.7261  
  2059    46.1831    804(28)           700.9575          631.6798  
  2060    46.2031    734(27)           694.9874          631.6337  
  2061    46.2231    756(27)           689.7487          631.5873  
  2062    46.2431    800(28)           701.4423          631.5412  
  2063    46.2631    818(29)           697.8885          631.4949  
  2064    46.2831    722(27)           694.8086          631.4487  
  2065    46.3031    780(28)           692.1401          631.4026  
  2066    46.3231    776(28)           689.8334          631.3563  
  2067    46.3431    798(28)           687.8477          631.3102  
  2068    46.3631    784(28)           694.2253          631.2640  
  2069    46.3831    792(28)           693.0547          631.2178  
  2070    46.4031    722(27)           692.1329          631.1717  
  2071    46.4231    714(27)           691.4419          631.1255  
  2072    46.4431    724(27)           690.9669          631.0793  
  2073    46.4631    728(27)           690.6965          631.0333  
  2074    46.4831    702(26)           690.6219          630.9872  
  2075    46.5031    752(27)           690.7368          630.9411  
  2076    46.5231    706(27)           691.0370          630.8950  
  2077    46.5431    716(27)           691.5207          630.8488  
  2078    46.5631    736(27)           692.1877          630.8027  
  2079    46.5831    704(27)           693.0401          630.7567  
  2080    46.6031    694(26)           694.0816          630.7107  
  2081    46.6231    714(27)           695.3174          630.6646  
  2082    46.6431    698(26)           696.7560          630.6185  
  2083    46.6631    668(26)           698.4070          630.5725  
  2084    46.6831    686(26)           700.2824          630.5264  
  2085    46.7031    682(26)           702.3970          630.4803  
  2086    46.7231    712(27)           704.7683          630.4344  
  2087    46.7431    698(26)           707.4167          630.3884  
  2088    46.7631    732(27)           710.3663          630.3424  
  2089    46.7831    702(26)           713.6445          630.2964  
  2090    46.8031    706(27)           717.2857          630.2504  
  2091    46.8231    712(27)           721.3274          630.2043  
  2092    46.8431    722(27)           725.8146          630.1584  
  2093    46.8631    708(27)           730.7997          630.1124  
  2094    46.8831    688(26)           736.3442          630.0665  
  2095    46.9031    758(28)           742.5206          630.0206  
  2096    46.9231    702(26)           749.4145          629.9745  
  2097    46.9431    716(27)           751.3340          629.9286  
  2098    46.9631    776(28)           760.1687          629.8827  
  2099    46.9831    708(27)           770.0815          629.8368  
  2100    47.0031    802(28)           781.2489          629.7909  
  2101    47.0231    772(28)           793.8851          629.7449  
  2102    47.0431    790(28)           808.2528          629.6990  
  2103    47.0631    842(29)           821.7981          629.6530  
  2104    47.0831    838(29)           840.7696          629.6072  
  2105    47.1031    868(29)           862.7024          629.5612  
  2106    47.1231    912(30)           891.1571          629.5154  
  2107    47.1431    902(30)           921.2391          629.4695  
  2108    47.1631    948(31)           956.8809          629.4236  
  2109    47.1831    994(32)           999.6304          629.3779  
  2110    47.2031    1008(32)          1051.7991          629.3319 
  2111    47.2231    1070(33)          1117.1398          629.2861 
  2112    47.2431    1172(34)          1203.5994          629.2402 
  2113    47.2631    1354(37)          1319.8582          629.1944 
  2114    47.2831    1494(39)          1486.9353          629.1486 
  2115    47.3031    1762(42)          1735.8585          629.1027 
  2116    47.3231    2382(49)          2109.7842          629.0568 
  2117    47.3431    2930(54)          2659.6179          629.0110 
  2118    47.3631    3666(61)          3431.6577          628.9652 
  2119    47.3831    4742(69)          4447.0962          628.9194 
  2120    47.4031    5940(77)          5672.3511          628.8736 
  2121    47.4231    7236(85)          6972.9897          628.8278 
  2122    47.4431    8246(91)          8063.7969          628.7820 
  2123    47.4631    9078(95)          8584.2480          628.7362 
  2124    47.4831    8904(94)          8411.0195          628.6904 
  2125    47.5031    8324(91)          7816.3379          628.6446 
  2126    47.5231    7272(85)          7170.7500          628.5989 
  2127    47.5431    6460(80)          6665.7217          628.5530 
  2128    47.5631    5988(77)          6272.4038          628.5073 
  2129    47.5831    5580(75)          5816.2856          628.4615 
  2130    47.6031    5160(72)          5162.1240          628.4158 
  2131    47.6231    4790(69)          4361.9536          628.3700 
  2132    47.6431    3802(62)          3561.5542          628.3242 
  2133    47.6631    3030(55)          2863.4841          628.2785 
  2134    47.6831    2414(49)          2305.9399          628.2327 
  2135    47.7031    1944(44)          1888.3087          628.1870 
  2136    47.7231    1508(39)          1590.4380          628.1413 
  2137    47.7431    1410(38)          1384.4971          628.0955 
  2138    47.7631    1240(35)          1243.1753          628.0497 
  2139    47.7831    1152(34)          1144.4312          628.0040 
  2140    47.8031    980(31)          1072.7734          627.9583  
  2141    47.8231    960(31)          1018.4694          627.9126  
  2142    47.8431    932(31)           975.7500          627.8669  
  2143    47.8631    910(30)           941.2629          627.8211  
  2144    47.8831    876(30)           912.9986          627.7755  
  2145    47.9031    816(29)           889.6720          627.7298  
  2146    47.9231    810(28)           870.4064          627.6840  
  2147    47.9431    806(28)           854.5812          627.6384  
  2148    47.9631    792(28)           841.7440          627.5926  
  2149    47.9831    796(28)           831.5889          627.5469  
  2150    48.0031    776(28)           823.9224          627.5013  
  2151    48.0231    776(28)           818.6608          627.4556  
  2152    48.0431    766(28)           815.8398          627.4099  
  2153    48.0631    794(28)           815.6527          627.3642  
  2154    48.0831    804(28)           818.5422          627.3185  
  2155    48.1031    780(28)           825.3950          627.2728  
  2156    48.1231    822(29)           837.8864          627.2272  
  2157    48.1431    854(29)           859.0081          627.1815  
  2158    48.1631    880(30)           893.6243          627.1359  
  2159    48.1831    998(32)           948.7571          627.0902  
  2160    48.2031    1032(32)          1033.0345          627.0445 
  2161    48.2231    1204(35)          1154.8303          626.9989 
  2162    48.2431    1412(38)          1318.9426          626.9532 
  2163    48.2631    1692(41)          1521.6504          626.9075 
  2164    48.2831    1848(43)          1742.8311          626.8618 
  2165    48.3031    2090(46)          1936.2393          626.8162 
  2166    48.3231    2210(47)          2036.9734          626.7706 
  2167    48.3431    2222(47)          2014.1700          626.7249 
  2168    48.3631    2082(46)          1909.5032          626.6793 
  2169    48.3831    1946(44)          1791.0615          626.6335 
  2170    48.4031    1758(42)          1698.7780          626.5880 
  2171    48.4231    1656(41)          1633.4504          626.5422 
  2172    48.4431    1660(41)          1566.1803          626.4966 
  2173    48.4631    1544(39)          1466.0923          626.4510 
  2174    48.4831    1436(38)          1333.6250          626.4053 
  2175    48.5031    1330(36)          1193.7756          626.3597 
  2176    48.5231    1156(34)          1067.9404          626.3141 
  2177    48.5431    1020(32)           965.3699          626.2685 
  2178    48.5631    932(31)           887.2448          626.2228  
  2179    48.5831    866(29)           830.6494          626.1772  
  2180    48.6031    806(28)           790.9302          626.1315  
  2181    48.6231    722(27)           763.2766          626.0859  
  2182    48.6431    750(27)           743.6559          626.0402  
  2183    48.6631    740(27)           729.1863          625.9946  
  2184    48.6831    688(26)           718.0113          625.9490  
  2185    48.7031    706(27)           693.3846          625.9034  
  2186    48.7231    706(27)           686.4155          625.8577  
  2187    48.7431    676(26)           680.5649          625.8121  
  2188    48.7631    660(26)           675.5813          625.7665  
  2189    48.7831    662(26)           671.2908          625.7209  
  2190    48.8031    654(26)           667.5626          625.6752  
  2191    48.8231    664(26)           658.1626          625.6296  
  2192    48.8431    654(26)           655.5900          625.5840  
  2193    48.8631    684(26)           653.3342          625.5383  
  2194    48.8831    646(25)           651.3466          625.4928  
  2195    48.9031    700(26)           649.5872          625.4471  
  2196    48.9231    708(27)           648.0242          625.4014  
  2197    48.9431    680(26)           646.6312          625.3560  
  2198    48.9631    680(26)           646.2418          625.3102  
  2199    48.9831    702(26)           645.1550          625.2646  
  2200    49.0031    702(26)           644.1834          625.2189  
  2201    49.0231    706(27)           643.3147          625.1734  
  2202    49.0431    736(27)           642.5378          625.1277  
  2203    49.0631    676(26)           641.8439          625.0822  
  2204    49.0831    642(25)           641.2251          625.0365  
  2205    49.1031    614(25)           640.6751          624.9909  
  2206    49.1231    684(26)           640.1886          624.9453  
  2207    49.1431    692(26)           639.7609          624.8996  
  2208    49.1631    668(26)           639.3885          624.8541  
  2209    49.1831    646(25)           639.0682          624.8083  
  2210    49.2031    676(26)           638.7979          624.7627  
  2211    49.2231    682(26)           638.5756          624.7171  
  2212    49.2431    694(26)           638.4003          624.6715  
  2213    49.2631    624(25)           638.2712          624.6259  
  2214    49.2831    630(25)           638.1883          624.5803  
  2215    49.3031    658(26)           638.1517          624.5345  
  2216    49.3231    650(25)           638.1626          624.4890  
  2217    49.3431    638(25)           638.2225          624.4433  
  2218    49.3631    656(26)           638.3334          624.3976  
  2219    49.3831    686(26)           638.4983          624.3521  
  2220    49.4031    634(25)           638.7207          624.3064  
  2221    49.4231    666(26)           639.0052          624.2607  
  2222    49.4431    648(25)           639.3573          624.2151  
  2223    49.4631    642(25)           639.7838          624.1694  
  2224    49.4831    636(25)           640.2930          624.1238  
  2225    49.5031    684(26)           640.8946          624.0781  
  2226    49.5231    666(26)           641.6011          624.0325  
  2227    49.5431    648(25)           639.6073          623.9869  
  2228    49.5631    634(25)           640.6605          623.9412  
  2229    49.5831    698(26)           641.8690          623.8956  
  2230    49.6031    638(25)           643.2601          623.8499  
  2231    49.6231    692(26)           644.8679          623.8043  
  2232    49.6431    632(25)           646.7354          623.7586  
  2233    49.6631    670(26)           655.2239          623.7129  
  2234    49.6831    678(26)           656.6325          623.6674  
  2235    49.7031    692(26)           659.9402          623.6216  
  2236    49.7231    664(26)           663.8492          623.5759  
  2237    49.7431    688(26)           668.5259          623.5303  
  2238    49.7631    718(27)           674.2164          623.4846  
  2239    49.7831    666(26)           681.3141          623.4390  
  2240    49.8031    736(27)           693.6725          623.3933  
  2241    49.8231    758(28)           706.2371          623.3475  
  2242    49.8431    754(27)           724.0905          623.3019  
  2243    49.8631    844(29)           750.3822          623.2562  
  2244    49.8831    834(29)           789.4673          623.2106  
  2245    49.9031    914(30)           846.4109          623.1649  
  2246    49.9231    992(31)           925.6851          623.1191  
  2247    49.9431    1108(33)          1028.9365          623.0734 
  2248    49.9631    1152(34)          1151.5415          623.0278 
  2249    49.9831    1290(36)          1276.5820          622.9821 
  2250    50.0031    1436(38)          1370.1755          622.9364 
  2251    50.0231    1438(38)          1396.6855          622.8906 
  2252    50.0431    1358(37)          1356.1671          622.8449 
  2253    50.0631    1394(37)          1286.3878          622.7991 
  2254    50.0831    1228(35)          1223.9719          622.7535 
  2255    50.1031    1210(35)          1183.6895          622.7077 
  2256    50.1231    1148(34)          1159.0295          622.6620 
  2257    50.1431    1156(34)          1128.9314          622.6164 
  2258    50.1631    1090(33)          1076.1055          622.5705 
  2259    50.1831    1022(32)          1004.6256          622.5248 
  2260    50.2031    1028(32)           930.6415          622.4791 
  2261    50.2231    908(30)           865.8307          622.4334  
  2262    50.2431    818(29)           814.5597          622.3876  
  2263    50.2631    776(28)           776.8861          622.3419  
  2264    50.2831    776(28)           750.8400          622.2961  
  2265    50.3031    730(27)           733.7126          622.2504  
  2266    50.3231    716(27)           722.9171          622.2047  
  2267    50.3431    666(26)           716.4115          622.1589  
  2268    50.3631    746(27)           712.8085          622.1131  
  2269    50.3831    744(27)           711.2715          622.0674  
  2270    50.4031    736(27)           711.3431          622.0215  
  2271    50.4231    692(26)           712.8013          621.9758  
  2272    50.4431    688(26)           715.5638          621.9301  
  2273    50.4631    700(26)           719.6428          621.8842  
  2274    50.4831    778(28)           725.1216          621.8385  
  2275    50.5031    760(28)           737.5983          621.7927  
  2276    50.5231    724(27)           746.6095          621.7468  
  2277    50.5431    714(27)           757.7520          621.7010  
  2278    50.5631    760(28)           771.4994          621.6552  
  2279    50.5831    782(28)           788.5443          621.6094  
  2280    50.6031    840(29)           809.9591          621.5636  
  2281    50.6231    840(29)           840.1579          621.5179  
  2282    50.6431    856(29)           877.0760          621.4720  
  2283    50.6631    894(30)           928.6763          621.4262  
  2284    50.6831    1032(32)          1003.9089          621.3803 
  2285    50.7031    1168(34)          1116.1707          621.3346 
  2286    50.7231    1386(37)          1282.8569          621.2886 
  2287    50.7431    1682(41)          1522.3984          621.2429 
  2288    50.7631    1984(45)          1848.0983          621.1970 
  2289    50.7831    2452(50)          2257.9468          621.1511 
  2290    50.8031    2840(53)          2717.5566          621.1053 
  2291    50.8231    3156(56)          3133.9277          621.0594 
  2292    50.8431    3510(59)          3361.6030          621.0135 
  2293    50.8631    3574(60)          3316.3650          620.9677 
  2294    50.8831    3260(57)          3082.6147          620.9218 
  2295    50.9031    2836(53)          2818.5493          620.8760 
  2296    50.9231    2714(52)          2624.4492          620.8300 
  2297    50.9431    2512(50)          2516.8994          620.7841 
  2298    50.9631    2432(49)          2442.6331          620.7382 
  2299    50.9831    2344(48)          2314.9597          620.6923 
  2300    51.0031    2222(47)          2094.6921          620.6464 
  2301    51.0231    1996(45)          1823.5632          620.6005 
  2302    51.0431    1664(41)          1561.3075          620.5546 
  2303    51.0631    1446(38)          1340.5219          620.5087 
  2304    51.0831    1238(35)          1169.8428          620.4627 
  2305    51.1031    1076(33)          1045.6539          620.4168 
  2306    51.1231    936(31)           959.0931          620.3708  
  2307    51.1431    846(29)           900.0621          620.3250  
  2308    51.1631    902(30)           859.7725          620.2789  
  2309    51.1831    824(29)           831.7120          620.2330  
  2310    51.2031    806(28)           811.6284          620.1870  
  2311    51.2231    748(27)           795.3289          620.1411  
  2312    51.2431    766(28)           784.6960          620.0951  
  2313    51.2631    716(27)           777.1996          620.0491  
  2314    51.2831    754(27)           772.3649          620.0032  
  2315    51.3031    762(28)           769.9279          619.9572  
  2316    51.3231    724(27)           770.6596          619.9111  
  2317    51.3431    736(27)           772.8358          619.8652  
  2318    51.3631    810(28)           776.6369          619.8192  
  2319    51.3831    756(27)           783.9813          619.7731  
  2320    51.4031    788(28)           794.5101          619.7271  
  2321    51.4231    772(28)           809.0149          619.6811  
  2322    51.4431    784(28)           828.8492          619.6350  
  2323    51.4631    888(30)           856.8638          619.5891  
  2324    51.4831    888(30)           896.4207          619.5430  
  2325    51.5031    978(31)           955.0253          619.4969  
  2326    51.5231    1082(33)          1043.4379          619.4509 
  2327    51.5431    1280(36)          1175.9084          619.4048 
  2328    51.5631    1482(38)          1367.9666          619.3587 
  2329    51.5831    1788(42)          1631.5254          619.3127 
  2330    51.6031    2128(46)          1966.5559          619.2666 
  2331    51.6231    2444(49)          2346.2185          619.2205 
  2332    51.6431    2738(52)          2694.2083          619.1743 
  2333    51.6631    3038(55)          2886.1602          619.1283 
  2334    51.6831    3064(55)          2845.9875          619.0822 
  2335    51.7031    2862(53)          2643.3420          619.0361 
  2336    51.7231    2484(50)          2414.6826          618.9899 
  2337    51.7431    2340(48)          2247.9177          618.9438 
  2338    51.7631    2136(46)          2160.5688          618.8976 
  2339    51.7831    2034(45)          2111.4177          618.8515 
  2340    51.8031    2046(45)          2024.8187          618.8054 
  2341    51.8231    1938(44)          1856.5054          618.7593 
  2342    51.8431    1738(42)          1635.2832          618.7131 
  2343    51.8631    1456(38)          1414.5812          618.6669 
  2344    51.8831    1338(37)          1226.0034          618.6207 
  2345    51.9031    1114(33)          1078.8199          618.5745 
  2346    51.9231    976(31)           970.7291          618.5284  
  2347    51.9431    942(31)           894.5289          618.4821  
  2348    51.9631    810(28)           841.7552          618.4360  
  2349    51.9831    864(29)           804.9346          618.3898  
  2350    52.0031    724(27)           778.4675          618.3434  
  2351    52.0231    744(27)           758.6586          618.2973  
  2352    52.0431    734(27)           737.1375          618.2510  
  2353    52.0631    746(27)           725.0325          618.2048  
  2354    52.0831    722(27)           715.2258          618.1586  
  2355    52.1031    714(27)           707.2245          618.1123  
  2356    52.1231    724(27)           701.4293          618.0660  
  2357    52.1431    682(26)           696.1835          618.0198  
  2358    52.1631    678(26)           692.0379          617.9735  
  2359    52.1831    662(26)           685.8788          617.9272  
  2360    52.2031    680(26)           683.7949          617.8809  
  2361    52.2231    642(25)           682.6800          617.8347  
  2362    52.2431    654(26)           682.6245          617.7882  
  2363    52.2631    712(27)           684.2049          617.7419  
  2364    52.2831    690(26)           687.1387          617.6956  
  2365    52.3031    734(27)           692.5588          617.6494  
  2366    52.3231    752(27)           701.7646          617.6031  
  2367    52.3431    742(27)           716.6683          617.5567  
  2368    52.3631    752(27)           739.6697          617.5103  
  2369    52.3831    792(28)           773.1599          617.4639  
  2370    52.4031    812(28)           818.5494          617.4175  
  2371    52.4231    844(29)           874.5587          617.3712  
  2372    52.4431    880(30)           934.0348          617.3248  
  2373    52.4631    938(31)           980.4622          617.2784  
  2374    52.4831    952(31)           993.8658          617.2320  
  2375    52.5031    918(30)           971.6097          617.1857  
  2376    52.5231    920(30)           932.9928          617.1392  
  2377    52.5431    826(29)           898.3536          617.0928  
  2378    52.5631    824(29)           876.9761          617.0463  
  2379    52.5831    812(28)           867.6993          616.9999  
  2380    52.6031    854(29)           860.9172          616.9534  
  2381    52.6231    798(28)           844.2289          616.9070  
  2382    52.6431    858(29)           814.1614          616.8605  
  2383    52.6631    776(28)           778.1533          616.8140  
  2384    52.6831    734(27)           744.3205          616.7676  
  2385    52.7031    774(28)           716.4540          616.7211  
  2386    52.7231    682(26)           695.2402          616.6746  
  2387    52.7431    774(28)           679.9288          616.6281  
  2388    52.7631    706(27)           669.2350          616.5815  
  2389    52.7831    670(26)           661.8409          616.5350  
  2390    52.8031    694(26)           656.6605          616.4885  
  2391    52.8231    746(27)           652.9307          616.4419  
  2392    52.8431    646(25)           650.1693          616.3954  
  2393    52.8631    668(26)           642.9752          616.3488  
  2394    52.8831    642(25)           641.5874          616.3023  
  2395    52.9031    652(26)           640.6226          616.2557  
  2396    52.9231    680(26)           643.9285          616.2091  
  2397    52.9431    658(26)           643.8224          616.1625  
  2398    52.9631    650(25)           644.0679          616.1159  
  2399    52.9831    700(26)           642.0633          616.0693  
  2400    53.0031    678(26)           643.1687          616.0227  
  2401    53.0231    670(26)           644.7435          615.9761  
  2402    53.0431    654(26)           646.9017          615.9294  
  2403    53.0631    656(26)           649.8396          615.8828  
  2404    53.0831    684(26)           655.8998          615.8361  
  2405    53.1031    660(26)           661.7628          615.7894  
  2406    53.1231    706(27)           670.3552          615.7428  
  2407    53.1431    762(28)           683.1786          615.6961  
  2408    53.1631    784(28)           702.1807          615.6494  
  2409    53.1831    748(27)           729.4266          615.6027  
  2410    53.2031    836(29)           766.3779          615.5560  
  2411    53.2231    856(29)           812.5736          615.5093  
  2412    53.2431    920(30)           863.0893          615.4626  
  2413    53.2631    948(31)           905.1123          615.4157  
  2414    53.2831    978(31)           921.0887          615.3691  
  2415    53.3031    1020(32)           905.9311          615.3223 
  2416    53.3231    936(31)           874.6010          615.2755  
  2417    53.3431    898(30)           845.2338          615.2288  
  2418    53.3631    880(30)           826.9851          615.1820  
  2419    53.3831    888(30)           820.1847          615.1352  
  2420    53.4031    844(29)           817.9621          615.0884  
  2421    53.4231    810(28)           809.3631          615.0416  
  2422    53.4431    808(28)           788.7793          614.9948  
  2423    53.4631    842(29)           761.0774          614.9479  
  2424    53.4831    794(28)           733.8596          614.9011  
  2425    53.5031    722(27)           711.2355          614.8542  
  2426    53.5231    732(27)           694.2251          614.8074  
  2427    53.5431    740(27)           682.3765          614.7606  
  2428    53.5631    736(27)           674.6824          614.7136  
  2429    53.5831    688(26)           670.0566          614.6668  
  2430    53.6031    676(26)           667.5892          614.6198  
  2431    53.6231    750(27)           666.6397          614.5730  
  2432    53.6431    718(27)           666.8172          614.5260  
  2433    53.6631    724(27)           667.0840          614.4791  
  2434    53.6831    746(27)           669.0510          614.4322  
  2435    53.7031    744(27)           671.8528          614.3852  
  2436    53.7231    734(27)           696.0081          614.3383  
  2437    53.7431    726(27)           701.4305          614.2913  
  2438    53.7631    696(26)           708.0503          614.2444  
  2439    53.7831    716(27)           716.1010          614.1974  
  2440    53.8031    724(27)           725.5048          614.1504  
  2441    53.8231    726(27)           737.5864          614.1034  
  2442    53.8431    780(28)           752.6619          614.0563  
  2443    53.8631    782(28)           771.9531          614.0095  
  2444    53.8831    788(28)           808.0017          613.9623  
  2445    53.9031    830(29)           843.8998          613.9153  
  2446    53.9231    864(29)           895.5679          613.8682  
  2447    53.9431    970(31)           971.5300          613.8212  
  2448    53.9631    1156(34)          1082.5769          613.7741 
  2449    53.9831    1286(36)          1239.5560          613.7270 
  2450    54.0031    1354(37)          1448.9985          613.6799 
  2451    54.0231    1654(41)          1704.5668          613.6328 
  2452    54.0431    1890(43)          1970.3215          613.5858 
  2453    54.0631    2088(46)          2164.2937          613.5385 
  2454    54.0831    2022(45)          2197.6167          613.4915 
  2455    54.1031    2040(45)          2076.5771          613.4443 
  2456    54.1231    1890(43)          1900.2092          613.3971 
  2457    54.1431    1784(42)          1755.9152          613.3500 
  2458    54.1631    1674(41)          1678.6501          613.3028 
  2459    54.1831    1628(40)          1660.2134          613.2557 
  2460    54.2031    1570(40)          1656.3345          613.2084 
  2461    54.2231    1516(39)          1607.1587          613.1612 
  2462    54.2431    1478(38)          1491.9395          613.1140 
  2463    54.2631    1406(37)          1344.7688          613.0668 
  2464    54.2831    1248(35)          1205.5231          613.0195 
  2465    54.3031    1128(34)          1092.7729          612.9723 
  2466    54.3231    1046(32)          1009.8149          612.9250 
  2467    54.3431    920(30)           953.2043          612.8778  
  2468    54.3631    950(31)           917.2609          612.8304  
  2469    54.3831    920(30)           896.3375          612.7833  
  2470    54.4031    874(30)           885.9426          612.7359  
  2471    54.4231    872(30)           883.0435          612.6887  
  2472    54.4431    812(28)           885.1486          612.6412  
  2473    54.4631    848(29)           892.8375          612.5939  
  2474    54.4831    898(30)           905.0742          612.5466  
  2475    54.5031    928(30)           921.9550          612.4993  
  2476    54.5231    908(30)           943.8812          612.4520  
  2477    54.5431    902(30)           971.5504          612.4046  
  2478    54.5631    934(31)          1006.0020          612.3571  
  2479    54.5831    1068(33)          1048.3673          612.3098 
  2480    54.6031    1042(32)          1101.5159          612.2623 
  2481    54.6231    1130(34)          1168.2742          612.2150 
  2482    54.6431    1264(36)          1253.7781          612.1675 
  2483    54.6631    1364(37)          1366.6365          612.1201 
  2484    54.6831    1442(38)          1521.7007          612.0726 
  2485    54.7031    1778(42)          1743.7651          612.0252 
  2486    54.7231    2264(48)          2070.9521          611.9777 
  2487    54.7431    2778(53)          2554.8406          611.9302 
  2488    54.7631    3760(61)          3253.5525          611.8828 
  2489    54.7831    4728(69)          4214.0273          611.8353 
  2490    54.8031    5742(76)          5437.6777          611.7878 
  2491    54.8231    6904(83)          6805.8086          611.7402 
  2492    54.8431    7834(89)          7969.2686          611.6927 
  2493    54.8631    8430(92)          8412.6025          611.6452 
  2494    54.8831    8068(90)          7960.2075          611.5977 
  2495    54.9031    7360(86)          7037.8008          611.5500 
  2496    54.9231    6602(81)          6173.8501          611.5024 
  2497    54.9431    5762(76)          5636.5327          611.4549 
  2498    54.9631    5428(74)          5453.6143          611.4073 
  2499    54.9831    5250(72)          5464.1899          611.3597 
  2500    55.0031    5136(72)          5358.1924          611.3120 
  2501    55.0231    4946(70)          4898.4551          611.2645 
  2502    55.0431    4382(66)          4163.3428          611.2168 
  2503    55.0631    3700(61)          3387.0000          611.1691 
  2504    55.0831    3030(55)          2717.4424          611.1215 
  2505    55.1031    2466(50)          2197.2271          611.0738 
  2506    55.1231    1954(44)          1817.2646          611.0261 
  2507    55.1431    1656(41)          1549.5884          610.9784 
  2508    55.1631    1382(37)          1363.2947          610.9307 
  2509    55.1831    1218(35)          1231.8604          610.8829 
  2510    55.2031    1098(33)          1135.9814          610.8352 
  2511    55.2231    1078(33)          1063.1215          610.7875 
  2512    55.2431    940(31)          1001.9095          610.7397  
  2513    55.2631    922(30)           955.4573          610.6920  
  2514    55.2831    910(30)           917.0665          610.6442  
  2515    55.3031    898(30)           888.5335          610.5964  
  2516    55.3231    818(29)           861.3700          610.5486  
  2517    55.3431    778(28)           838.1497          610.5007  
  2518    55.3631    792(28)           818.1417          610.4530  
  2519    55.3831    804(28)           798.8935          610.4051  
  2520    55.4031    706(27)           783.7939          610.3573  
  2521    55.4231    738(27)           770.5369          610.3094  
  2522    55.4431    780(28)           758.8404          610.2616  
  2523    55.4631    740(27)           750.3239          610.2137  
  2524    55.4831    748(27)           741.1613          610.1658  
  2525    55.5031    696(26)           732.9869          610.1180  
  2526    55.5231    696(26)           725.6722          610.0700  
  2527    55.5431    696(26)           719.1104          610.0221  
  2528    55.5631    734(27)           713.2117          609.9742  
  2529    55.5831    670(26)           707.9008          609.9262  
  2530    55.6031    752(27)           703.1140          609.8782  
  2531    55.6231    774(28)           698.7984          609.8303  
  2532    55.6431    732(27)           694.9066          609.7823  
  2533    55.6631    690(26)           691.4010          609.7343  
  2534    55.6831    672(26)           688.2491          609.6863  
  2535    55.7031    638(25)           685.4238          609.6383  
  2536    55.7231    680(26)           682.9021          609.5903  
  2537    55.7431    642(25)           680.6657          609.5422  
  2538    55.7631    612(25)           678.7000          609.4942  
  2539    55.7831    644(25)           676.9940          609.4462  
  2540    55.8031    690(26)           675.5395          609.3981  
  2541    55.8231    660(26)           674.3323          609.3500  
  2542    55.8431    680(26)           673.3718          609.3019  
  2543    55.8631    700(26)           672.6605          609.2538  
  2544    55.8831    692(26)           672.2051          609.2057  
  2545    55.9031    688(26)           672.0166          609.1575  
  2546    55.9231    664(26)           672.1110          609.1094  
  2547    55.9431    688(26)           672.5099          609.0613  
  2548    55.9631    676(26)           673.2424          609.0131  
  2549    55.9831    692(26)           674.3460          608.9649  
  2550    56.0031    644(25)           655.6753          608.9166  
  2551    56.0231    686(26)           658.3650          608.8685  
  2552    56.0431    704(27)           661.5811          608.8203  
  2553    56.0631    752(27)           665.4282          608.7721  
  2554    56.0831    756(27)           677.4800          608.7238  
  2555    56.1031    742(27)           683.3145          608.6755  
  2556    56.1231    750(27)           690.3392          608.6274  
  2557    56.1431    756(27)           688.7145          608.5791  
  2558    56.1631    706(27)           699.5488          608.5308  
  2559    56.1831    782(28)           712.9764          608.4825  
  2560    56.2031    832(29)           730.0387          608.4341  
  2561    56.2231    780(28)           752.4767          608.3859  
  2562    56.2431    860(29)           786.9977          608.3376  
  2563    56.2631    978(31)           831.0851          608.2893  
  2564    56.2831    1006(32)           895.5831          608.2408 
  2565    56.3031    1170(34)           989.9885          608.1926 
  2566    56.3231    1288(36)          1124.4375          608.1441 
  2567    56.3431    1446(38)          1305.9104          608.0957 
  2568    56.3631    1590(40)          1529.4764          608.0474 
  2569    56.3831    1892(43)          1759.5283          607.9990 
  2570    56.4031    1988(45)          1912.9342          607.9506 
  2571    56.4231    2062(45)          1908.8245          607.9020 
  2572    56.4431    1968(44)          1771.4725          607.8536 
  2573    56.4631    1774(42)          1601.7632          607.8052 
  2574    56.4831    1636(40)          1473.8586          607.7567 
  2575    56.5031    1570(40)          1412.9036          607.7083 
  2576    56.5231    1512(39)          1410.7593          607.6597 
  2577    56.5431    1412(38)          1429.8921          607.6112 
  2578    56.5631    1512(39)          1411.6946          607.5627 
  2579    56.5831    1394(37)          1324.9912          607.5142 
  2580    56.6031    1326(36)          1197.8904          607.4656 
  2581    56.6231    1164(34)          1072.7170          607.4171 
  2582    56.6431    1064(33)           970.1504          607.3686 
  2583    56.6631    956(31)           893.7957          607.3200  
  2584    56.6831    894(30)           840.2601          607.2714  
  2585    56.7031    826(29)           804.2225          607.2227  
  2586    56.7231    826(29)           780.5892          607.1741  
  2587    56.7431    750(27)           765.3924          607.1255  
  2588    56.7631    726(27)           755.9565          607.0769  
  2589    56.7831    796(28)           750.6670          607.0283  
  2590    56.8031    772(28)           748.6315          606.9796  
  2591    56.8231    774(28)           749.4116          606.9308  
  2592    56.8431    790(28)           760.3515          606.8822  
  2593    56.8631    736(27)           766.7830          606.8336  
  2594    56.8831    742(27)           776.1708          606.7848  
  2595    56.9031    826(29)           788.9458          606.7361  
  2596    56.9231    822(29)           805.7954          606.6874  
  2597    56.9431    810(28)           827.7834          606.6387  
  2598    56.9631    856(29)           856.6235          606.5900  
  2599    56.9831    868(29)           895.1560          606.5411  
  2600    57.0031    984(31)           952.0002          606.4924  
  2601    57.0231    1124(34)          1027.8940          606.4435 
  2602    57.0431    1166(34)          1139.1169          606.3947 
  2603    57.0631    1348(37)          1303.2097          606.3459 
  2604    57.0831    1550(39)          1540.7363          606.2971 
  2605    57.1031    2056(45)          1869.4878          606.2482 
  2606    57.1231    2340(48)          2290.3406          606.1994 
  2607    57.1431    2670(52)          2754.2769          606.1506 
  2608    57.1631    2930(54)          3115.3892          606.1017 
  2609    57.1831    2850(53)          3184.0239          606.0529 
  2610    57.2031    2820(53)          2947.2842          606.0039 
  2611    57.2231    2590(51)          2597.2324          605.9550 
  2612    57.2431    2322(48)          2308.1531          605.9061 
  2613    57.2631    2146(46)          2150.3350          605.8572 
  2614    57.2831    2016(45)          2123.1011          605.8082 
  2615    57.3031    1938(44)          2171.2075          605.7593 
  2616    57.3231    2004(45)          2184.1973          605.7102 
  2617    57.3431    1898(44)          2063.1489          605.6613 
  2618    57.3631    1780(42)          1827.7310          605.6123 
  2619    57.3831    1658(41)          1569.6633          605.5633 
  2620    57.4031    1484(39)          1348.3086          605.5143 
  2621    57.4231    1238(35)          1179.2617          605.4653 
  2622    57.4431    1092(33)          1058.0870          605.4162 
  2623    57.4631    934(31)           974.3240          605.3672  
  2624    57.4831    952(31)           917.3306          605.3181  
  2625    57.5031    814(29)           878.4646          605.2690  
  2626    57.5231    776(28)           851.6885          605.2200  
  2627    57.5431    800(28)           829.7169          605.1708  
  2628    57.5631    876(30)           817.4421          605.1216  
  2629    57.5831    812(28)           810.0002          605.0726  
  2630    57.6031    786(28)           806.7319          605.0234  
  2631    57.6231    786(28)           808.1869          604.9743  
  2632    57.6431    808(28)           812.7305          604.9252  
  2633    57.6631    772(28)           821.4355          604.8759  
  2634    57.6831    814(29)           833.1039          604.8267  
  2635    57.7031    848(29)           852.3367          604.7776  
  2636    57.7231    808(28)           878.9496          604.7284  
  2637    57.7431    888(30)           915.7421          604.6791  
  2638    57.7631    948(31)           967.5187          604.6299  
  2639    57.7831    1126(34)          1042.7435          604.5806 
  2640    57.8031    1226(35)          1153.2688          604.5314 
  2641    57.8231    1476(38)          1317.2030          604.4822 
  2642    57.8431    1720(41)          1555.6793          604.4328 
  2643    57.8631    2082(46)          1887.4674          604.3835 
  2644    57.8831    2464(50)          2313.7656          604.3342 
  2645    57.9031    2716(52)          2780.6621          604.2850 
  2646    57.9231    2980(55)          3129.0513          604.2356 
  2647    57.9431    3148(56)          3164.0830          604.1862 
  2648    57.9631    3012(55)          2894.4854          604.1369 
  2649    57.9831    2644(51)          2529.6848          604.0876 
  2650    58.0031    2440(49)          2240.2356          604.0381 
  2651    58.0231    2228(47)          2088.5864          603.9888 
  2652    58.0431    2018(45)          2070.6040          603.9394 
  2653    58.0631    2050(45)          2130.8447          603.8899 
  2654    58.0831    1994(45)          2156.5859          603.8405 
  2655    58.1031    1940(44)          2041.8752          603.7911 
  2656    58.1231    1850(43)          1804.5698          603.7416 
  2657    58.1431    1636(40)          1541.9060          603.6921 
  2658    58.1631    1482(38)          1316.8809          603.6428 
  2659    58.1831    1286(36)          1145.1663          603.5932 
  2660    58.2031    1100(33)          1021.4370          603.5437 
  2661    58.2231    1010(32)           934.6563          603.4942 
  2662    58.2431    878(30)           873.9139          603.4447  
  2663    58.2631    826(29)           830.5439          603.3951  
  2664    58.2831    796(28)           791.3260          603.3456  
  2665    58.3031    786(28)           767.1237          603.2960  
  2666    58.3231    766(28)           748.1570          603.2465  
  2667    58.3431    756(27)           733.0226          603.1969  
  2668    58.3631    722(27)           720.8318          603.1473  
  2669    58.3831    754(27)           714.1757          603.0977  
  2670    58.4031    678(26)           706.4200          603.0480  
  2671    58.4231    684(26)           700.3633          602.9984  
  2672    58.4431    684(26)           692.3026          602.9488  
  2673    58.4631    652(26)           689.4041          602.8992  
  2674    58.4831    742(27)           688.0588          602.8495  
  2675    58.5031    718(27)           688.5065          602.7997  
  2676    58.5231    698(26)           691.2542          602.7501  
  2677    58.5431    668(26)           698.7932          602.7003  
  2678    58.5631    714(27)           709.4679          602.6508  
  2679    58.5831    748(27)           726.7960          602.6009  
  2680    58.6031    774(28)           753.0684          602.5512  
  2681    58.6231    864(29)           790.0188          602.5015  
  2682    58.6431    868(29)           836.4608          602.4517  
  2683    58.6631    878(30)           882.7743          602.4020  
  2684    58.6831    902(30)           907.5047          602.3522  
  2685    58.7031    892(30)           894.8091          602.3024  
  2686    58.7231    894(30)           857.2113          602.2526  
  2687    58.7431    828(29)           818.6351          602.2028  
  2688    58.7631    842(29)           792.3666          602.1529  
  2689    58.7831    766(28)           781.5953          602.1030  
  2690    58.8031    746(27)           784.0665          602.0533  
  2691    58.8231    840(29)           792.0898          602.0034  
  2692    58.8431    748(27)           792.3153          601.9535  
  2693    58.8631    730(27)           775.9828          601.9036  
  2694    58.8831    722(27)           749.1572          601.8537  
  2695    58.9031    754(27)           722.4641          601.8038  
  2696    58.9231    716(27)           700.9812          601.7538  
  2697    58.9431    702(26)           685.3566          601.7039  
  2698    58.9631    720(27)           674.6497          601.6539  
  2699    58.9831    728(27)           667.6421          601.6039  
  2700    59.0031    704(27)           663.2697          601.5540  
  2701    59.0231    694(26)           660.7590          601.5040  
  2702    59.0431    668(26)           652.3910          601.4540  
  2703    59.0631    688(26)           652.6035          601.4040  
  2704    59.0831    708(27)           653.7781          601.3541  
  2705    59.1031    674(26)           655.8905          601.3040  
  2706    59.1231    710(27)           658.9916          601.2539  
  2707    59.1431    680(26)           675.8180          601.2039  
  2708    59.1631    698(26)           681.8419          601.1538  
  2709    59.1831    684(26)           685.8042          601.1038  
  2710    59.2031    692(26)           695.6907          601.0536  
  2711    59.2231    742(27)           708.3495          601.0035  
  2712    59.2431    776(28)           724.8783          600.9534  
  2713    59.2631    776(28)           747.0927          600.9033  
  2714    59.2831    802(28)           777.9950          600.8532  
  2715    59.3031    850(29)           828.6047          600.8030  
  2716    59.3231    960(31)           893.5745          600.7529  
  2717    59.3431    1098(33)           987.6074          600.7027 
  2718    59.3631    1166(34)          1119.2303          600.6525 
  2719    59.3831    1316(36)          1290.3737          600.6023 
  2720    59.4031    1404(37)          1478.7417          600.5521 
  2721    59.4231    1606(40)          1614.1091          600.5018 
  2722    59.4431    1592(40)          1614.2529          600.4517 
  2723    59.4631    1558(39)          1493.4708          600.4014 
  2724    59.4831    1432(38)          1344.6122          600.3511 
  2725    59.5031    1300(36)          1232.9775          600.3009 
  2726    59.5231    1196(35)          1178.7048          600.2505 
  2727    59.5431    1216(35)          1179.0889          600.2003 
  2728    59.5631    1166(34)          1214.7888          600.1500 
  2729    59.5831    1144(34)          1242.6243          600.0996 
  2730    59.6031    1128(34)          1213.5200          600.0494 
  2731    59.6231    1100(33)          1127.6489          599.9990 
  2732    59.6431    1076(33)          1027.2021          599.9487 
  2733    59.6631    1010(32)           941.8701          599.8984 
  2734    59.6831    890(30)           878.9388          599.8480  
  2735    59.7031    872(30)           835.9447          599.7976  
  2736    59.7231    856(29)           808.2184          599.7471  
  2737    59.7431    810(28)           791.4464          599.6968  
  2738    59.7631    806(28)           781.5846          599.6464  
  2739    59.7831    780(28)           778.1735          599.5959  
  2740    59.8031    744(27)           779.1642          599.5455  
  2741    59.8231    790(28)           783.9781          599.4951  
  2742    59.8431    790(28)           792.4581          599.4446  
  2743    59.8631    852(29)           804.7604          599.3941  
  2744    59.8831    848(29)           832.6500          599.3437  
  2745    59.9031    846(29)           854.6667          599.2932  
  2746    59.9231    874(30)           882.4434          599.2427  
  2747    59.9431    878(30)           918.4761          599.1921  
  2748    59.9631    992(31)           964.9099          599.1415  
  2749    59.9831    1042(32)          1025.7383          599.0910 
  2750    60.0031    1190(34)          1107.4824          599.0405 
  2751    60.0231    1320(36)          1220.9014          598.9899 
  2752    60.0431    1578(40)          1383.1975          598.9393 
  2753    60.0631    1872(43)          1625.6746          598.8888 
  2754    60.0831    2272(48)          1970.5110          598.8382 
  2755    60.1031    2740(52)          2458.8213          598.7876 
  2756    60.1231    3418(58)          3104.5632          598.7370 
  2757    60.1431    3860(62)          3830.6960          598.6863 
  2758    60.1631    4036(64)          4364.5308          598.6357 
  2759    60.1831    4084(64)          4367.6016          598.5850 
  2760    60.2031    3924(63)          3886.6238          598.5344 
  2761    60.2231    3406(58)          3294.2070          598.4838 
  2762    60.2431    3086(56)          2848.5034          598.4330 
  2763    60.2631    2912(54)          2624.7742          598.3824 
  2764    60.2831    2764(53)          2613.7949          598.3316 
  2765    60.3031    2820(53)          2751.8984          598.2809 
  2766    60.3231    2824(53)          2885.2700          598.2302 
  2767    60.3431    2648(51)          2808.4429          598.1794 
  2768    60.3631    2520(50)          2487.8538          598.1287 
  2769    60.3831    2224(47)          2087.6238          598.0779 
  2770    60.4031    1998(45)          1739.1233          598.0271 
  2771    60.4231    1640(40)          1476.9609          597.9764 
  2772    60.4431    1400(37)          1291.6033          597.9256 
  2773    60.4631    1256(35)          1163.8459          597.8748 
  2774    60.4831    1160(34)          1076.2743          597.8239 
  2775    60.5031    1070(33)          1012.7810          597.7731 
  2776    60.5231    1010(32)           970.8225          597.7222 
  2777    60.5431    888(30)           941.8373          597.6714  
  2778    60.5631    888(30)           922.6305          597.6205  
  2779    60.5831    940(31)           911.3773          597.5697  
  2780    60.6031    868(29)           907.1151          597.5187  
  2781    60.6231    940(31)           909.4894          597.4678  
  2782    60.6431    888(30)           918.6600          597.4170  
  2783    60.6631    856(29)           933.7961          597.3660  
  2784    60.6831    924(30)           959.3066          597.3151  
  2785    60.7031    910(30)           995.8528          597.2642  
  2786    60.7231    982(31)          1047.1121          597.2133  
  2787    60.7431    1180(34)          1119.1832          597.1623 
  2788    60.7631    1274(36)          1222.1543          597.1113 
  2789    60.7831    1440(38)          1372.1089          597.0604 
  2790    60.8031    1752(42)          1593.0585          597.0093 
  2791    60.8231    2092(46)          1916.7041          596.9583 
  2792    60.8431    2476(50)          2376.1040          596.9073 
  2793    60.8631    2882(54)          2977.6563          596.8564 
  2794    60.8831    3254(57)          3619.4890          596.8052 
  2795    60.9031    3478(59)          4004.4885          596.7542 
  2796    60.9231    3534(59)          3863.7290          596.7032 
  2797    60.9431    3202(57)          3355.8955          596.6521 
  2798    60.9631    2828(53)          2831.7244          596.6010 
  2799    60.9831    2682(52)          2473.3779          596.5500 
  2800    61.0031    2428(49)          2316.9280          596.4989 
  2801    61.0231    2396(49)          2343.6323          596.4478 
  2802    61.0431    2258(48)          2490.0610          596.3967 
  2803    61.0631    2304(48)          2605.1206          596.3455 
  2804    61.0831    2302(48)          2504.4788          596.2944 
  2805    61.1031    2106(46)          2190.9739          596.2432 
  2806    61.1231    1950(44)          1829.2197          596.1921 
  2807    61.1431    1720(41)          1526.3912          596.1409 
  2808    61.1631    1398(37)          1302.4326          596.0897 
  2809    61.1831    1302(36)          1143.9265          596.0385 
  2810    61.2031    1148(34)          1032.6266          595.9873 
  2811    61.2231    1036(32)           941.3105          595.9361 
  2812    61.2431    900(30)           883.7462          595.8849  
  2813    61.2631    868(29)           840.3000          595.8337  
  2814    61.2831    760(28)           806.5168          595.7824  
  2815    61.3031    780(28)           779.5860          595.7311  
  2816    61.3231    796(28)           757.7043          595.6799  
  2817    61.3431    704(27)           739.6470          595.6286  
  2818    61.3631    730(27)           724.5502          595.5773  
  2819    61.3831    708(27)           709.1866          595.5260  
  2820    61.4031    750(27)           698.6536          595.4747  
  2821    61.4231    734(27)           689.6268          595.4234  
  2822    61.4431    664(26)           681.8357          595.3721  
  2823    61.4631    726(27)           675.0656          595.3207  
  2824    61.4831    686(26)           669.1512          595.2693  
  2825    61.5031    736(27)           663.9598          595.2181  
  2826    61.5231    698(26)           659.3839          595.1667  
  2827    61.5431    674(26)           657.0143          595.1153  
  2828    61.5631    708(27)           653.4954          595.0639  
  2829    61.5831    686(26)           650.3807          595.0125  
  2830    61.6031    658(26)           647.6229          594.9611  
  2831    61.6231    642(25)           645.1832          594.9097  
  2832    61.6431    626(25)           643.0283          594.8583  
  2833    61.6631    704(27)           641.1319          594.8069  
  2834    61.6831    658(26)           639.4725          594.7554  
  2835    61.7031    628(25)           638.0324          594.7040  
  2836    61.7231    620(25)           636.7980          594.6525  
  2837    61.7431    628(25)           635.7590          594.6010  
  2838    61.7631    626(25)           634.9081          594.5496  
  2839    61.7831    660(26)           634.2410          594.4979  
  2840    61.8031    616(25)           633.7567          594.4465  
  2841    61.8231    662(26)           633.4568          594.3950  
  2842    61.8431    628(25)           633.3466          594.3435  
  2843    61.8631    632(25)           633.4348          594.2920  
  2844    61.8831    606(25)           633.7343          594.2404  
  2845    61.9031    618(25)           634.2628          594.1888  
  2846    61.9231    652(26)           635.0439          594.1373  
  2847    61.9431    674(26)           625.0648          594.0857  
  2848    61.9631    646(25)           626.8650          594.0342  
  2849    61.9831    620(25)           629.0167          593.9826  
  2850    62.0031    668(26)           631.5877          593.9309  
  2851    62.0231    706(27)           634.6655          593.8793  
  2852    62.0431    660(26)           638.3639          593.8277  
  2853    62.0631    684(26)           642.8327          593.7761  
  2854    62.0831    642(25)           648.2722          593.7244  
  2855    62.1031    662(26)           649.4011          593.6728  
  2856    62.1231    690(26)           665.1837          593.6212  
  2857    62.1431    704(27)           676.1430          593.5695  
  2858    62.1631    698(26)           690.0341          593.5178  
  2859    62.1831    726(27)           708.0203          593.4661  
  2860    62.2031    766(28)           731.9063          593.4144  
  2861    62.2231    824(29)           764.5547          593.3627  
  2862    62.2431    858(29)           810.4969          593.3110  
  2863    62.2631    1006(32)           876.6714          593.2593 
  2864    62.2831    1168(34)           976.3773          593.2075 
  2865    62.3031    1312(36)          1113.6296          593.1558 
  2866    62.3231    1456(38)          1292.7813          593.1040 
  2867    62.3431    1516(39)          1472.5536          593.0523 
  2868    62.3631    1466(38)          1549.2825          593.0005 
  2869    62.3831    1462(38)          1465.5088          592.9488 
  2870    62.4031    1406(37)          1305.2013          592.8970 
  2871    62.4231    1196(35)          1165.9468          592.8452 
  2872    62.4431    1200(35)          1081.2732          592.7933 
  2873    62.4631    1182(34)          1051.9878          592.7416 
  2874    62.4831    1172(34)          1071.5875          592.6898 
  2875    62.5031    1184(34)          1124.0072          592.6379 
  2876    62.5231    1182(34)          1165.2263          592.5860 
  2877    62.5431    1114(33)          1138.5659          592.5342 
  2878    62.5631    1098(33)          1048.7739          592.4824 
  2879    62.5831    994(32)           949.2745          592.4305  
  2880    62.6031    974(31)           870.2625          592.3786  
  2881    62.6231    948(31)           814.6758          592.3267  
  2882    62.6431    816(29)           777.1168          592.2748  
  2883    62.6631    810(28)           752.1267          592.2230  
  2884    62.6831    768(28)           735.7527          592.1710  
  2885    62.7031    730(27)           725.4290          592.1191  
  2886    62.7231    722(27)           719.5820          592.0671  
  2887    62.7431    786(28)           717.2981          592.0152  
  2888    62.7631    758(28)           718.0989          591.9633  
  2889    62.7831    746(27)           721.8129          591.9113  
  2890    62.8031    696(26)           728.5204          591.8593  
  2891    62.8231    716(27)           750.2086          591.8074  
  2892    62.8431    742(27)           764.6321          591.7554  
  2893    62.8631    758(28)           783.9525          591.7034  
  2894    62.8831    830(29)           809.6372          591.6514  
  2895    62.9031    942(31)           843.9224          591.5993  
  2896    62.9231    886(30)           890.2520          591.5473  
  2897    62.9431    1010(32)           954.0017          591.4954 
  2898    62.9631    1108(33)          1043.7294          591.4433 
  2899    62.9831    1328(36)          1172.8728          591.3913 
  2900    63.0031    1514(39)          1367.4606          591.3392 
  2901    63.0231    1844(43)          1640.7356          591.2872 
  2902    63.0431    2076(46)          2005.7269          591.2351 
  2903    63.0631    2350(48)          2380.6367          591.1830 
  2904    63.0831    2376(49)          2541.4773          591.1309 
  2905    63.1031    2280(48)          2360.1929          591.0787 
  2906    63.1231    2244(47)          2021.8123          591.0268 
  2907    63.1431    1872(43)          1733.7991          590.9747 
  2908    63.1631    1750(42)          1559.9561          590.9225 
  2909    63.1831    1622(40)          1497.1409          590.8704 
  2910    63.2031    1678(41)          1532.6392          590.8182 
  2911    63.2231    1694(41)          1641.1503          590.7661 
  2912    63.2431    1598(40)          1741.7236          590.7139 
  2913    63.2631    1658(41)          1708.3833          590.6618 
  2914    63.2831    1510(39)          1531.0786          590.6096 
  2915    63.3031    1484(39)          1323.5522          590.5574 
  2916    63.3231    1300(36)          1157.5947          590.5053 
  2917    63.3431    1168(34)          1041.1283          590.4531 
  2918    63.3631    1034(32)           958.9054          590.4009 
  2919    63.3831    930(30)           905.7428          590.3487  
  2920    63.4031    914(30)           870.0092          590.2964  
  2921    63.4231    930(30)           846.5032          590.2443  
  2922    63.4431    778(28)           832.0274          590.1920  
  2923    63.4631    826(29)           824.6595          590.1398  
  2924    63.4831    798(28)           823.3322          590.0875  
  2925    63.5031    830(29)           827.5792          590.0353  
  2926    63.5231    812(28)           841.9522          589.9830  
  2927    63.5431    856(29)           858.2010          589.9307  
  2928    63.5631    878(30)           881.5472          589.8785  
  2929    63.5831    972(31)           913.6559          589.8262  
  2930    63.6031    918(30)           957.1210          589.7739  
  2931    63.6231    1070(33)          1015.9139          589.7216 
  2932    63.6431    1080(33)          1096.2098          589.6694 
  2933    63.6631    1264(36)          1207.6268          589.6170 
  2934    63.6831    1488(39)          1365.3813          589.5648 
  2935    63.7031    1730(42)          1596.4153          589.5124 
  2936    63.7231    2062(45)          1929.5262          589.4600 
  2937    63.7431    2516(50)          2406.0952          589.4078 
  2938    63.7631    2794(53)          3017.6978          589.3553 
  2939    63.7831    3126(56)          3577.0986          589.3030 
  2940    63.8031    3152(56)          3706.9407          589.2505 
  2941    63.8231    3120(56)          3317.6541          589.1983 
  2942    63.8431    2806(53)          2766.1509          589.1459 
  2943    63.8631    2614(51)          2334.4631          589.0935 
  2944    63.8831    2298(48)          2087.7273          589.0411 
  2945    63.9031    2116(46)          2012.8467          588.9887 
  2946    63.9231    2190(47)          2088.7654          588.9363 
  2947    63.9431    2080(46)          2268.8250          588.8839 
  2948    63.9631    2062(45)          2411.7942          588.8315 
  2949    63.9831    2016(45)          2326.2896          588.7791 
  2950    64.0031    1916(44)          2025.9607          588.7266 
  2951    64.0231    1810(43)          1692.7461          588.6743 
  2952    64.0431    1584(40)          1428.4714          588.6218 
  2953    64.0631    1458(38)          1234.0017          588.5693 
  2954    64.0831    1206(35)          1104.2910          588.5168 
  2955    64.1031    1110(33)          1013.6029          588.4644 
  2956    64.1231    1008(32)           949.2216          588.4119 
  2957    64.1431    924(30)           902.8780          588.3593  
  2958    64.1631    838(29)           869.4065          588.3069  
  2959    64.1831    860(29)           845.4854          588.2545  
  2960    64.2031    812(28)           829.0593          588.2019  
  2961    64.2231    846(29)           819.5051          588.1494  
  2962    64.2431    788(28)           811.5043          588.0969  
  2963    64.2631    766(28)           812.4229          588.0444  
  2964    64.2831    816(29)           819.0018          587.9918  
  2965    64.3031    784(28)           832.0286          587.9393  
  2966    64.3231    824(29)           852.9726          587.8867  
  2967    64.3431    876(30)           884.2322          587.8342  
  2968    64.3631    974(31)           929.6880          587.7817  
  2969    64.3831    1064(33)           995.5487          587.7291 
  2970    64.4031    1126(34)          1091.8811          587.6766 
  2971    64.4231    1196(35)          1233.1287          587.6239 
  2972    64.4431    1406(37)          1439.4536          587.5714 
  2973    64.4631    1678(41)          1724.7036          587.5187 
  2974    64.4831    1874(43)          2050.8447          587.4662 
  2975    64.5031    1898(44)          2262.9451          587.4136 
  2976    64.5231    1936(44)          2195.1438          587.3610 
  2977    64.5431    1890(43)          1925.7814          587.3083 
  2978    64.5631    1714(41)          1650.8315          587.2557 
  2979    64.5831    1530(39)          1461.7139          587.2031 
  2980    64.6031    1388(37)          1367.1511          587.1505 
  2981    64.6231    1402(37)          1357.3933          587.0979 
  2982    64.6431    1376(37)          1420.0073          587.0452 
  2983    64.6631    1358(37)          1518.0922          586.9926 
  2984    64.6831    1448(38)          1560.5084          586.9399 
  2985    64.7031    1404(37)          1470.0046          586.8872 
  2986    64.7231    1330(36)          1295.8386          586.8347 
  2987    64.7431    1222(35)          1127.6240          586.7819 
  2988    64.7631    1016(32)           999.5432          586.7292 
  2989    64.7831    974(31)           897.3759          586.6765  
  2990    64.8031    868(29)           833.8723          586.6238  
  2991    64.8231    882(30)           788.4230          586.5712  
  2992    64.8431    786(28)           755.1457          586.5184  
  2993    64.8631    742(27)           730.2018          586.4658  
  2994    64.8831    726(27)           711.1237          586.4130  
  2995    64.9031    714(27)           703.0938          586.3604  
  2996    64.9231    618(25)           691.7537          586.3076  
  2997    64.9431    664(26)           682.9153          586.2549  
  2998    64.9631    680(26)           670.4888          586.2022  
  2999    64.9831    718(27)           665.6058          586.1494  
  3000    65.0031    668(26)           662.2554          586.0967  
  3001    65.0231    664(26)           660.3925          586.0439  
  3002    65.0431    636(25)           660.0976          585.9912  
  3003    65.0631    660(26)           661.6132          585.9385  
  3004    65.0831    670(26)           668.7676          585.8857  
  3005    65.1031    680(26)           675.7746          585.8329  
  3006    65.1231    662(26)           687.1485          585.7801  
  3007    65.1431    670(26)           704.7379          585.7274  
  3008    65.1631    730(27)           730.3121          585.6746  
  3009    65.1831    742(27)           762.4865          585.6218  
  3010    65.2031    714(27)           789.8123          585.5690  
  3011    65.2231    788(28)           793.0422          585.5162  
  3012    65.2431    708(27)           770.4543          585.4634  
  3013    65.2631    722(27)           741.0626          585.4106  
  3014    65.2831    728(27)           718.4649          585.3578  
  3015    65.3031    698(26)           705.6788          585.3049  
  3016    65.3231    698(26)           701.9959          585.2521  
  3017    65.3431    662(26)           706.3849          585.1993  
  3018    65.3631    664(26)           716.7263          585.1465  
  3019    65.3831    680(26)           726.4391          585.0936  
  3020    65.4031    658(26)           725.4380          585.0408  
  3021    65.4231    708(27)           712.4858          584.9879  
  3022    65.4431    656(26)           696.5947          584.9351  
  3023    65.4631    676(26)           684.1384          584.8823  
  3024    65.4831    666(26)           676.2434          584.8294  
  3025    65.5031    708(27)           666.0494          584.7766  
  3026    65.5231    726(27)           665.0049          584.7236  
  3027    65.5431    688(26)           666.1877          584.6708  
  3028    65.5631    628(25)           669.2671          584.6179  
  3029    65.5831    596(24)           674.1215          584.5650  
  3030    65.6031    682(26)           683.7451          584.5121  
  3031    65.6231    660(26)           692.5602          584.4592  
  3032    65.6431    732(27)           703.7546          584.4063  
  3033    65.6631    672(26)           717.8563          584.3534  
  3034    65.6831    666(26)           732.6563          584.3005  
  3035    65.7031    704(27)           755.4055          584.2476  
  3036    65.7231    744(27)           784.6417          584.1948  
  3037    65.7431    772(28)           822.8412          584.1417  
  3038    65.7631    814(29)           873.6895          584.0889  
  3039    65.7831    938(31)           944.3878          584.0359  
  3040    65.8031    994(32)          1040.8903          583.9830  
  3041    65.8231    1170(34)          1178.2444          583.9301 
  3042    65.8431    1334(37)          1375.5652          583.8771 
  3043    65.8631    1484(39)          1652.7415          583.8242 
  3044    65.8831    1684(41)          2002.3163          583.7712 
  3045    65.9031    1796(42)          2320.9661          583.7183 
  3046    65.9231    1904(44)          2406.5854          583.6653 
  3047    65.9431    1834(43)          2200.6621          583.6124 
  3048    65.9631    1764(42)          1886.8442          583.5594 
  3049    65.9831    1604(40)          1628.0121          583.5065 
  3050    66.0031    1478(38)          1469.2578          583.4534 
  3051    66.0231    1346(37)          1406.2137          583.4005 
  3052    66.0431    1280(36)          1428.1566          583.3475 
  3053    66.0631    1304(36)          1518.2302          583.2946 
  3054    66.0831    1282(36)          1621.9585          583.2416 
  3055    66.1031    1310(36)          1634.3318          583.1885 
  3056    66.1231    1344(37)          1505.8501          583.1356 
  3057    66.1431    1148(34)          1314.0649          583.0826 
  3058    66.1631    1130(34)          1142.2139          583.0296 
  3059    66.1831    1070(33)          1014.0095          582.9767 
  3060    66.2031    966(31)           923.5945          582.9236  
  3061    66.2231    834(29)           859.4814          582.8706  
  3062    66.2431    798(28)           814.3711          582.8176  
  3063    66.2631    768(28)           781.8954          582.7645  
  3064    66.2831    730(27)           758.3158          582.7116  
  3065    66.3031    732(27)           741.2773          582.6586  
  3066    66.3231    668(26)           729.2602          582.6056  
  3067    66.3431    664(26)           721.3445          582.5525  
  3068    66.3631    678(26)           717.0072          582.4995  
  3069    66.3831    642(25)           716.0565          582.4464  
  3070    66.4031    716(27)           718.6022          582.3934  
  3071    66.4231    646(25)           724.7871          582.3404  
  3072    66.4431    684(26)           736.0708          582.2874  
  3073    66.4631    732(27)           753.6073          582.2344  
  3074    66.4831    748(27)           779.7370          582.1812  
  3075    66.5031    774(28)           818.2153          582.1283  
  3076    66.5231    902(30)           874.7530          582.0753  
  3077    66.5431    936(31)           957.3751          582.0222  
  3078    66.5631    1000(32)          1073.8975          581.9691 
  3079    66.5831    1064(33)          1219.1287          581.9160 
  3080    66.6031    1090(33)          1347.0959          581.8630 
  3081    66.6231    1108(33)          1374.4187          581.8099 
  3082    66.6431    1106(33)          1282.7188          581.7568 
  3083    66.6631    1066(33)          1149.4954          581.7039 
  3084    66.6831    1012(32)          1039.9563          581.6507 
  3085    66.7031    992(31)           972.0216          581.5977  
  3086    66.7231    946(31)           943.6921          581.5446  
  3087    66.7431    884(30)           950.6232          581.4915  
  3088    66.7631    900(30)           986.2080          581.4385  
  3089    66.7831    924(30)          1029.3375          581.3854  
  3090    66.8031    914(30)          1037.4182          581.3323  
  3091    66.8231    892(30)           986.4988          581.2792  
  3092    66.8431    842(29)           905.6151          581.2261  
  3093    66.8631    812(28)           830.7158          581.1730  
  3094    66.8831    770(28)           773.6663          581.1199  
  3095    66.9031    742(27)           732.7375          581.0669  
  3096    66.9231    666(26)           703.4349          581.0138  
  3097    66.9431    670(26)           675.4639          580.9607  
  3098    66.9631    660(26)           662.4985          580.9076  
  3099    66.9831    586(24)           650.6435          580.8546  
  3100    67.0031    624(25)           641.4240          580.8014  
  3101    67.0231    578(24)           634.1194          580.7482  
  3102    67.0431    578(24)           628.2314          580.6952  
  3103    67.0631    582(24)           623.4142          580.6420  
  3104    67.0831    620(25)           619.4272          580.5890  
  3105    67.1031    638(25)           616.0900          580.5359  
  3106    67.1231    592(24)           609.9553          580.4828  
  3107    67.1431    586(24)           609.0225          580.4297  
  3108    67.1631    624(25)           607.1472          580.3766  
  3109    67.1831    562(24)           605.5579          580.3234  
  3110    67.2031    596(24)           604.2119          580.2703  
  3111    67.2231    588(24)           603.0738          580.2172  
  3112    67.2431    612(25)           602.1163          580.1641  
  3113    67.2631    592(24)           601.3190          580.1110  
  3114    67.2831    574(24)           600.6646          580.0579  
  3115    67.3031    624(25)           600.1404          580.0048  
  3116    67.3231    628(25)           599.7366          579.9516  
  3117    67.3431    624(25)           599.4464          579.8984  
  3118    67.3631    630(25)           599.2648          579.8455  
  3119    67.3831    622(25)           599.1891          579.7922  
  3120    67.4031    606(25)           599.2189          579.7391  
  3121    67.4231    662(26)           599.3558          579.6860  
  3122    67.4431    616(25)           599.6028          579.6329  
  3123    67.4631    580(24)           599.9659          579.5797  
  3124    67.4831    666(26)           600.4531          579.5267  
  3125    67.5031    634(25)           601.0751          579.4736  
  3126    67.5231    624(25)           601.8456          579.4204  
  3127    67.5431    630(25)           602.7825          579.3672  
  3128    67.5631    614(25)           603.9089          579.3141  
  3129    67.5831    662(26)           605.2523          579.2610  
  3130    67.6031    626(25)           606.8494          579.2079  
  3131    67.6231    600(24)           608.7440          579.1548  
  3132    67.6431    564(24)           613.1159          579.1017  
  3133    67.6631    652(26)           613.1204          579.0485  
  3134    67.6831    610(25)           616.5180          578.9954  
  3135    67.7031    626(25)           620.5659          578.9422  
  3136    67.7231    662(26)           625.4337          578.8891  
  3137    67.7431    626(25)           631.3505          578.8361  
  3138    67.7631    690(26)           638.6226          578.7828  
  3139    67.7831    660(26)           647.6904          578.7298  
  3140    67.8031    686(26)           659.1645          578.6766  
  3141    67.8231    664(26)           674.9863          578.6235  
  3142    67.8431    712(27)           693.0619          578.5704  
  3143    67.8631    760(28)           719.2343          578.5172  
  3144    67.8831    820(29)           755.1526          578.4641  
  3145    67.9031    846(29)           805.4489          578.4110  
  3146    67.9231    946(31)           876.7952          578.3578  
  3147    67.9431    1092(33)           976.5942          578.3046 
  3148    67.9631    1114(33)          1105.8145          578.2516 
  3149    67.9831    1198(35)          1237.9131          578.1984 
  3150    68.0031    1188(34)          1304.6152          578.1453 
  3151    68.0231    1262(36)          1257.8406          578.0922 
  3152    68.0431    1222(35)          1143.0496          578.0391 
  3153    68.0631    1106(33)          1031.4636          577.9860 
  3154    68.0831    1050(32)           953.8630          577.9327 
  3155    68.1031    1072(33)           913.0153          577.8797 
  3156    68.1231    1012(32)           905.2986          577.8266 
  3157    68.1431    940(31)           926.7946          577.7734  
  3158    68.1631    992(31)           967.8424          577.7203  
  3159    68.1831    950(31)          1000.9041          577.6672  
  3160    68.2031    960(31)           988.6322          577.6141  
  3161    68.2231    950(31)           929.0149          577.5610  
  3162    68.2431    894(30)           856.1558          577.5079  
  3163    68.2631    856(29)           794.6400          577.4547  
  3164    68.2831    812(28)           749.3914          577.4016  
  3165    68.3031    782(28)           720.2733          577.3486  
  3166    68.3231    744(27)           698.1329          577.2953  
  3167    68.3431    672(26)           682.7167          577.2422  
  3168    68.3631    612(25)           672.0790          577.1892  
  3169    68.3831    650(25)           664.9821          577.1360  
  3170    68.4031    688(26)           660.6700          577.0830  
  3171    68.4231    668(26)           658.7031          577.0298  
  3172    68.4431    678(26)           658.8885          576.9767  
  3173    68.4631    632(25)           661.2346          576.9236  
  3174    68.4831    680(26)           665.9491          576.8705  
  3175    68.5031    656(26)           674.8537          576.8174  
  3176    68.5231    672(26)           686.0192          576.7643  
  3177    68.5431    740(27)           701.9958          576.7112  
  3178    68.5631    754(27)           724.7188          576.6581  
  3179    68.5831    792(28)           757.1396          576.6051  
  3180    68.6031    902(30)           803.6656          576.5519  
  3181    68.6231    940(31)           869.8500          576.4988  
  3182    68.6431    1034(32)           959.4900          576.4458 
  3183    68.6631    1108(33)          1063.2644          576.3927 
  3184    68.6831    1138(34)          1141.5542          576.3396 
  3185    68.7031    1186(34)          1142.0311          576.2865 
  3186    68.7231    1116(33)          1068.9276          576.2334 
  3187    68.7431    1064(33)           977.1622          576.1804 
  3188    68.7631    1004(32)           904.5452          576.1273 
  3189    68.7831    966(31)           860.0546          576.0742  
  3190    68.8031    942(31)           842.0003          576.0211  
  3191    68.8231    828(29)           847.5743          575.9680  
  3192    68.8431    922(30)           872.7876          575.9150  
  3193    68.8631    858(29)           905.0645          575.8619  
  3194    68.8831    838(29)           917.4502          575.8089  
  3195    68.9031    924(30)           889.9790          575.7557  
  3196    68.9231    920(30)           836.9872          575.7028  
  3197    68.9431    802(28)           784.2379          575.6497  
  3198    68.9631    802(28)           743.0214          575.5966  
  3199    68.9831    772(28)           719.4294          575.5436  
  3200    69.0031    684(26)           699.3735          575.4905  
  3201    69.0231    708(27)           685.8471          575.4376  
  3202    69.0431    636(25)           677.0128          575.3844  
  3203    69.0631    684(26)           669.0621          575.3314  
  3204    69.0831    650(25)           666.6533          575.2784  
  3205    69.1031    638(25)           666.6728          575.2253  
  3206    69.1231    662(26)           668.9937          575.1723  
  3207    69.1431    668(26)           673.7079          575.1193  
  3208    69.1631    658(26)           681.1248          575.0662  
  3209    69.1831    672(26)           694.7266          575.0132  
  3210    69.2031    692(26)           709.7773          574.9603  
  3211    69.2231    670(26)           730.5541          574.9072  
  3212    69.2431    778(28)           759.3652          574.8542  
  3213    69.2631    800(28)           798.4160          574.8012  
  3214    69.2831    914(30)           855.5792          574.7482  
  3215    69.3031    902(30)           936.4131          574.6952  
  3216    69.3231    1042(32)          1047.0293          574.6422 
  3217    69.3431    1120(33)          1181.4587          574.5892 
  3218    69.3631    1208(35)          1299.6660          574.5362 
  3219    69.3831    1178(34)          1331.5388          574.4832 
  3220    69.4031    1310(36)          1257.2233          574.4302 
  3221    69.4231    1156(34)          1138.4233          574.3773 
  3222    69.4431    1034(32)          1034.8649          574.3243 
  3223    69.4631    1064(33)           966.4613          574.2713 
  3224    69.4831    1006(32)           933.1957          574.2184 
  3225    69.5031    898(30)           931.4409          574.1653  
  3226    69.5231    914(30)           957.3450          574.1124  
  3227    69.5431    918(30)          1000.3506          574.0594  
  3228    69.5631    990(31)          1032.2341          574.0065  
  3229    69.5831    1002(32)          1018.2976          573.9536 
  3230    69.6031    982(31)           959.6085          573.9006  
  3231    69.6231    868(29)           889.3767          573.8477  
  3232    69.6431    876(30)           830.5783          573.7947  
  3233    69.6631    776(28)           788.0385          573.7419  
  3234    69.6831    788(28)           759.1075          573.6889  
  3235    69.7031    742(27)           740.2793          573.6360  
  3236    69.7231    762(28)           728.8489          573.5830  
  3237    69.7431    738(27)           723.0667          573.5302  
  3238    69.7631    724(27)           719.8804          573.4772  
  3239    69.7831    720(27)           722.9458          573.4243  
  3240    69.8031    658(26)           730.0841          573.3714  
  3241    69.8231    682(26)           741.6199          573.3185  
  3242    69.8431    758(28)           758.2765          573.2656  
  3243    69.8631    754(27)           781.3048          573.2128  
  3244    69.8831    796(28)           812.6801          573.1599  
  3245    69.9031    818(29)           855.3937          573.1070  
  3246    69.9231    944(31)           914.0907          573.0541  
  3247    69.9431    1056(32)           995.7365          573.0013 
  3248    69.9631    1258(35)          1109.7614          572.9484 
  3249    69.9831    1356(37)          1271.9792          572.8956 
  3250    70.0031    1540(39)          1494.2277          572.8427 
  3251    70.0231    1762(42)          1767.7737          572.7899 
  3252    70.0431    1820(43)          2019.3851          572.7369 
  3253    70.0631    1916(44)          2108.1255          572.6841 
  3254    70.0831    1926(44)          1974.3674          572.6313 
  3255    70.1031    1748(42)          1730.6331          572.5784 
  3256    70.1231    1578(40)          1506.3904          572.5258 
  3257    70.1431    1510(39)          1351.2815          572.4728 
  3258    70.1631    1364(37)          1268.3552          572.4200 
  3259    70.1831    1380(37)          1250.3372          572.3672 
  3260    70.2031    1332(36)          1290.0552          572.3143 
  3261    70.2231    1394(37)          1370.8768          572.2617 
  3262    70.2431    1388(37)          1444.3528          572.2088 
  3263    70.2631    1334(37)          1436.4500          572.1561 
  3264    70.2831    1390(37)          1326.9973          572.1032 
  3265    70.3031    1292(36)          1176.7389          572.0505 
  3266    70.3231    1134(34)          1039.8510          571.9978 
  3267    70.3431    960(31)           934.7819          571.9450  
  3268    70.3631    910(30)           858.2018          571.8923  
  3269    70.3831    842(29)           802.6138          571.8395  
  3270    70.4031    798(28)           761.7093          571.7867  
  3271    70.4231    710(27)           730.9590          571.7341  
  3272    70.4431    686(26)           707.3580          571.6813  
  3273    70.4631    700(26)           686.1943          571.6286  
  3274    70.4831    638(25)           671.5317          571.5758  
  3275    70.5031    630(25)           660.2069          571.5231  
  3276    70.5231    636(25)           650.4622          571.4705  
  3277    70.5431    614(25)           642.3555          571.4178  
  3278    70.5631    628(25)           635.5354          571.3651  
  3279    70.5831    610(25)           629.7474          571.3124  
  3280    70.6031    606(25)           624.7908          571.2598  
  3281    70.6231    624(25)           620.5187          571.2071  
  3282    70.6431    644(25)           616.8111          571.1544  
  3283    70.6631    614(25)           612.2628          571.1017  
  3284    70.6831    568(24)           609.4778          571.0491  
  3285    70.7031    568(24)           607.0345          570.9965  
  3286    70.7231    596(24)           604.8851          570.9438  
  3287    70.7431    610(25)           602.9909          570.8912  
  3288    70.7631    598(24)           601.3228          570.8386  
  3289    70.7831    594(24)           599.8545          570.7859  
  3290    70.8031    592(24)           598.5669          570.7333  
  3291    70.8231    562(24)           597.4430          570.6808  
  3292    70.8431    572(24)           596.4704          570.6282  
  3293    70.8631    564(24)           595.6392          570.5755  
  3294    70.8831    642(25)           594.9421          570.5229  
  3295    70.9031    578(24)           594.3751          570.4704  
  3296    70.9231    566(24)           593.9358          570.4178  
  3297    70.9431    600(24)           593.6252          570.3653  
  3298    70.9631    544(23)           596.6351          570.3127  
  3299    70.9831    588(24)           596.7107          570.2602  
  3300    71.0031    578(24)           596.9413          570.2076  
  3301    71.0231    564(24)           597.3416          570.1552  
  3302    71.0431    622(25)           597.9316          570.1027  
  3303    71.0631    592(24)           598.7386          570.0502  
  3304    71.0831    586(24)           599.7980          569.9977  
  3305    71.1031    604(25)           601.1580          569.9451  
  3306    71.1231    570(24)           602.8810          569.8926  
  3307    71.1431    602(25)           605.0536          569.8401  
  3308    71.1631    612(25)           602.2970          569.7877  
  3309    71.1831    512(23)           607.5886          569.7352  
  3310    71.2031    624(25)           612.2448          569.6827  
  3311    71.2231    610(25)           618.1666          569.6303  
  3312    71.2431    628(25)           625.8248          569.5778  
  3313    71.2631    638(25)           635.9041          569.5255  
  3314    71.2831    626(25)           649.4424          569.4729  
  3315    71.3031    682(26)           667.9615          569.4206  
  3316    71.3231    674(26)           693.6664          569.3682  
  3317    71.3431    696(26)           729.2558          569.3157  
  3318    71.3631    774(28)           773.8361          569.2634  
  3319    71.3831    766(28)           828.9854          569.2110  
  3320    71.4031    816(29)           873.9895          569.1586  
  3321    71.4231    762(28)           882.5081          569.1063  
  3322    71.4431    768(28)           850.6439          569.0540  
  3323    71.4631    766(28)           803.0858          569.0015  
  3324    71.4831    716(27)           761.8616          568.9493  
  3325    71.5031    716(27)           734.3044          568.8970  
  3326    71.5231    636(25)           720.4442          568.8445  
  3327    71.5431    658(26)           718.9081          568.7923  
  3328    71.5631    696(26)           728.3857          568.7400  
  3329    71.5831    752(27)           745.7145          568.6877  
  3330    71.6031    726(27)           761.8188          568.6354  
  3331    71.6231    656(26)           762.7919          568.5831  
  3332    71.6431    704(27)           744.2643          568.5309  
  3333    71.6631    652(26)           717.0346          568.4786  
  3334    71.6831    676(26)           692.2437          568.4263  
  3335    71.7031    650(25)           673.8038          568.3741  
  3336    71.7231    666(26)           661.4047          568.3220  
  3337    71.7431    626(25)           653.7525          568.2697  
  3338    71.7631    636(25)           649.7308          568.2175  
  3339    71.7831    610(25)           648.5909          568.1653  
  3340    71.8031    682(26)           649.9243          568.1131  
  3341    71.8231    614(25)           653.5907          568.0609  
  3342    71.8431    640(25)           659.6765          568.0087  
  3343    71.8631    584(24)           668.5002          567.9566  
  3344    71.8831    712(27)           680.6501          567.9045  
  3345    71.9031    670(26)           697.0493          567.8523  
  3346    71.9231    758(28)           719.1412          567.8002  
  3347    71.9431    734(27)           749.0759          567.7480  
  3348    71.9631    758(28)           790.1414          567.6959  
  3349    71.9831    862(29)           847.1270          567.6439  
  3350    72.0031    958(31)           926.7377          567.5917  
  3351    72.0231    1038(32)          1036.2682          567.5397 
  3352    72.0431    1164(34)          1177.4116          567.4875 
  3353    72.0631    1236(35)          1328.5991          567.4355 
  3354    72.0831    1328(36)          1427.2781          567.3835 
  3355    72.1031    1254(35)          1410.3694          567.3315 
  3356    72.1231    1244(35)          1297.0333          567.2795 
  3357    72.1431    1116(33)          1161.8644          567.2274 
  3358    72.1631    1032(32)          1053.3845          567.1754 
  3359    72.1831    1060(33)           983.6602          567.1235 
  3360    72.2031    940(31)           950.6906          567.0715  
  3361    72.2231    924(30)           950.7242          567.0194  
  3362    72.2431    982(31)           979.7766          566.9675  
  3363    72.2631    982(31)          1026.6292          566.9155  
  3364    72.2831    1038(32)          1062.1838          566.8636 
  3365    72.3031    986(31)          1049.3918          566.8116  
  3366    72.3231    990(31)           984.8643          566.7597  
  3367    72.3431    864(29)           901.7809          566.7078  
  3368    72.3631    868(29)           827.6346          566.6559  
  3369    72.3831    824(29)           770.3755          566.6041  
  3370    72.4031    770(28)           728.2333          566.5522  
  3371    72.4231    710(27)           697.3268          566.5003  
  3372    72.4431    698(26)           674.3768          566.4484  
  3373    72.4631    690(26)           656.9903          566.3966  
  3374    72.4831    656(26)           643.5579          566.3448  
  3375    72.5031    624(25)           632.9685          566.2930  
  3376    72.5231    588(24)           624.4769          566.2411  
  3377    72.5431    632(25)           616.4576          566.1895  
  3378    72.5631    584(24)           610.7699          566.1376  
  3379    72.5831    636(25)           606.0134          566.0858  
  3380    72.6031    586(24)           601.9875          566.0341  
  3381    72.6231    626(25)           598.5481          565.9824  
  3382    72.6431    592(24)           595.5809          565.9305  
  3383    72.6631    570(24)           593.0021          565.8788  
  3384    72.6831    574(24)           590.7427          565.8270  
  3385    72.7031    624(25)           588.7514          565.7755  
  3386    72.7231    598(24)           586.9849          565.7238  
  3387    72.7431    576(24)           584.8588          565.6721  
  3388    72.7631    600(24)           583.4647          565.6204  
  3389    72.7831    582(24)           582.2092          565.5687  
  3390    72.8031    528(23)           581.0745          565.5172  
  3391    72.8231    576(24)           580.0435          565.4654  
  3392    72.8431    558(24)           579.1044          565.4139  
  3393    72.8631    606(25)           578.2454          565.3623  
  3394    72.8831    556(24)           577.4564          565.3106  
  3395    72.9031    596(24)           576.7305          565.2592  
  3396    72.9231    504(22)           576.0598          565.2076  
  3397    72.9431    584(24)           580.3564          565.1560  
  3398    72.9631    550(23)           579.9541          565.1046  
  3399    72.9831    604(25)           579.6010          565.0529  
  3400    73.0031    572(24)           579.2939          565.0015  
  3401    73.0231    540(23)           579.0301          564.9500  
  3402    73.0431    580(24)           578.8073          564.8984  
  3403    73.0631    572(24)           578.6236          564.8469  
  3404    73.0831    488(22)           578.4780          564.7955  
  3405    73.1031    584(24)           578.3690          564.7441  
  3406    73.1231    538(23)           578.2962          564.6926  
  3407    73.1431    556(24)           580.6621          564.6412  
  3408    73.1631    590(24)           580.7452          564.5898  
  3409    73.1831    582(24)           580.8690          564.5385  
  3410    73.2031    534(23)           581.0342          564.4871  
  3411    73.2231    556(24)           578.0970          564.4357  
  3412    73.2431    572(24)           578.4576          564.3843  
  3413    73.2631    586(24)           578.8592          564.3329  
  3414    73.2831    590(24)           579.3055          564.2817  
  3415    73.3031    560(24)           579.7992          564.2302  
  3416    73.3231    564(24)           580.3453          564.1790  
  3417    73.3431    590(24)           580.9479          564.1278  
  3418    73.3631    564(24)           581.6124          564.0764  
  3419    73.3831    598(24)           582.3454          564.0252  
  3420    73.4031    572(24)           583.1515          563.9740  
  3421    73.4231    546(23)           584.0355          563.9227  
  3422    73.4431    574(24)           583.4739          563.8716  
  3423    73.4631    592(24)           584.5870          563.8203  
  3424    73.4831    580(24)           585.8076          563.7692  
  3425    73.5031    560(24)           587.1533          563.7180  
  3426    73.5231    544(23)           588.6404          563.6668  
  3427    73.5431    568(24)           590.2886          563.6156  
  3428    73.5631    600(24)           592.1213          563.5645  
  3429    73.5831    560(24)           594.1640          563.5134  
  3430    73.6031    558(24)           601.0020          563.4623  
  3431    73.6231    618(25)           603.7274          563.4113  
  3432    73.6431    612(25)           606.7870          563.3601  
  3433    73.6631    632(25)           610.2357          563.3091  
  3434    73.6831    568(24)           614.1479          563.2581  
  3435    73.7031    648(25)           618.6104          563.2070  
  3436    73.7231    596(24)           623.7346          563.1560  
  3437    73.7431    596(24)           629.6611          563.1050  
  3438    73.7631    658(26)           636.5614          563.0541  
  3439    73.7831    574(24)           644.6681          563.0031  
  3440    73.8031    640(25)           656.4875          562.9521  
  3441    73.8231    678(26)           668.0690          562.9011  
  3442    73.8431    624(25)           682.0770          562.8503  
  3443    73.8631    624(25)           699.2420          562.7994  
  3444    73.8831    680(26)           720.5841          562.7484  
  3445    73.9031    718(27)           747.5181          562.6976  
  3446    73.9231    740(27)           782.1243          562.6467  
  3447    73.9431    816(29)           827.3806          562.5959  
  3448    73.9631    880(30)           887.7363          562.5450  
  3449    73.9831    928(30)           969.5647          562.4942  
  3450    74.0031    1096(33)          1081.8020          562.4434 
  3451    74.0231    1236(35)          1234.7012          562.3926 
  3452    74.0431    1384(37)          1433.6750          562.3419 
  3453    74.0631    1634(40)          1659.7234          562.2911 
  3454    74.0831    1682(41)          1841.0796          562.2404 
  3455    74.1031    1692(41)          1877.4036          562.1896 
  3456    74.1231    1590(40)          1751.5588          562.1389 
  3457    74.1431    1438(38)          1554.9520          562.0883 
  3458    74.1631    1384(37)          1376.2705          562.0376 
  3459    74.1831    1256(35)          1249.4255          561.9870 
  3460    74.2031    1220(35)          1177.0175          561.9363 
  3461    74.2231    1162(34)          1153.8857          561.8857 
  3462    74.2431    1180(34)          1178.0695          561.8350 
  3463    74.2631    1250(35)          1236.7322          561.7845 
  3464    74.2831    1194(35)          1309.4358          561.7339 
  3465    74.3031    1280(36)          1347.7539          561.6833 
  3466    74.3231    1162(34)          1308.6128          561.6329 
  3467    74.3431    1118(33)          1205.8884          561.5823 
  3468    74.3631    1118(33)          1088.8522          561.5318 
  3469    74.3831    1036(32)           989.3290          561.4813 
  3470    74.4031    926(30)           914.6951          561.4308  
  3471    74.4231    856(29)           861.6011          561.3804  
  3472    74.4431    810(28)           824.9814          561.3299  
  3473    74.4631    766(28)           801.9919          561.2795  
  3474    74.4831    782(28)           787.1483          561.2291  
  3475    74.5031    762(28)           780.0007          561.1787  
  3476    74.5231    736(27)           779.6685          561.1283  
  3477    74.5431    744(27)           785.9679          561.0779  
  3478    74.5631    822(29)           799.3910          561.0276  
  3479    74.5831    800(28)           821.1495          560.9773  
  3480    74.6031    808(28)           853.4169          560.9270  
  3481    74.6231    924(30)           899.5982          560.8767  
  3482    74.6431    1006(32)           964.9147          560.8265 
  3483    74.6631    1108(33)          1056.6746          560.7762 
  3484    74.6831    1170(34)          1183.9561          560.7260 
  3485    74.7031    1350(37)          1352.9019          560.6758 
  3486    74.7231    1430(38)          1552.4900          560.6255 
  3487    74.7431    1538(39)          1729.2666          560.5754 
  3488    74.7631    1570(40)          1792.6372          560.5252 
  3489    74.7831    1516(39)          1704.0493          560.4750 
  3490    74.8031    1458(38)          1530.2905          560.4250 
  3491    74.8231    1382(37)          1358.1951          560.3748 
  3492    74.8431    1210(35)          1228.8772          560.3248 
  3493    74.8631    1168(34)          1148.8799          560.2747 
  3494    74.8831    1082(33)          1115.5061          560.2246 
  3495    74.9031    1104(33)          1121.9001          560.1746 
  3496    74.9231    1106(33)          1164.2926          560.1245 
  3497    74.9431    1148(34)          1228.1221          560.0746 
  3498    74.9631    1166(34)          1277.2974          560.0245 
  3499    74.9831    1130(34)          1266.0837          559.9746 
  3500    75.0031    1120(33)          1187.2457          559.9246 
  3501    75.0231    1050(32)          1079.7611          559.8748 
  3502    75.0431    934(31)           980.4287          559.8249  
  3503    75.0631    922(30)           902.4690          559.7749  
  3504    75.0831    904(30)           845.2675          559.7251  
  3505    75.1031    798(28)           804.9921          559.6752  
  3506    75.1231    764(28)           776.2186          559.6254  
  3507    75.1431    722(27)           756.4890          559.5756  
  3508    75.1631    732(27)           743.7994          559.5258  
  3509    75.1831    706(27)           736.9299          559.4760  
  3510    75.2031    706(27)           735.3026          559.4262  
  3511    75.2231    708(27)           738.8625          559.3765  
  3512    75.2431    754(27)           748.0878          559.3268  
  3513    75.2631    744(27)           759.2524          559.2771  
  3514    75.2831    840(29)           783.9774          559.2274  
  3515    75.3031    838(29)           820.1706          559.1777  
  3516    75.3231    896(30)           872.0264          559.1280  
  3517    75.3431    1064(33)           944.6871          559.0785 
  3518    75.3631    1180(34)          1042.0530          559.0289 
  3519    75.3831    1240(35)          1158.9576          558.9792 
  3520    75.4031    1258(35)          1266.6317          558.9297 
  3521    75.4231    1346(37)          1312.7373          558.8801 
  3522    75.4431    1342(37)          1268.4725          558.8307 
  3523    75.4631    1270(36)          1167.2261          558.7811 
  3524    75.4831    1186(34)          1059.3213          558.7316 
  3525    75.5031    1034(32)           977.2526          558.6821 
  3526    75.5231    936(31)           924.3797          558.6328  
  3527    75.5431    946(31)           900.6978          558.5834  
  3528    75.5631    956(31)           899.6328          558.5338  
  3529    75.5831    962(31)           920.5537          558.4846  
  3530    75.6031    996(32)           956.8064          558.4351  
  3531    75.6231    938(31)           990.2848          558.3858  
  3532    75.6431    980(31)           993.4823          558.3365  
  3533    75.6631    962(31)           954.6223          558.2871  
  3534    75.6831    968(31)           891.9942          558.2379  
  3535    75.7031    872(30)           829.8386          558.1887  
  3536    75.7231    826(29)           779.3160          558.1393  
  3537    75.7431    832(29)           741.5029          558.0901  
  3538    75.7631    766(28)           715.0926          558.0410  
  3539    75.7831    756(27)           695.5044          557.9918  
  3540    75.8031    662(26)           681.7175          557.9426  
  3541    75.8231    722(27)           672.3534          557.8935  
  3542    75.8431    664(26)           666.5593          557.8444  
  3543    75.8631    704(27)           663.8600          557.7952  
  3544    75.8831    656(26)           664.1019          557.7462  
  3545    75.9031    648(25)           667.4247          557.6971  
  3546    75.9231    682(26)           674.2913          557.6482  
  3547    75.9431    670(26)           681.1941          557.5991  
  3548    75.9631    716(27)           698.3597          557.5501  
  3549    75.9831    716(27)           723.2417          557.5011  
  3550    76.0031    748(27)           758.2972          557.4522  
  3551    76.0231    814(29)           805.2604          557.4033  
  3552    76.0431    774(28)           861.5010          557.3544  
  3553    76.0631    796(28)           913.2903          557.3054  
  3554    76.0831    850(29)           935.7488          557.2566  
  3555    76.1031    842(29)           915.0453          557.2078  
  3556    76.1231    788(28)           866.6155          557.1589  
  3557    76.1431    778(28)           815.4930          557.1101  
  3558    76.1631    726(27)           773.1905          557.0614  
  3559    76.1831    726(27)           749.3277          557.0127  
  3560    76.2031    716(27)           736.4359          556.9639  
  3561    76.2231    734(27)           735.4163          556.9152  
  3562    76.2431    656(26)           745.1232          556.8665  
  3563    76.2631    744(27)           762.7874          556.8179  
  3564    76.2831    782(28)           780.6540          556.7692  
  3565    76.3031    710(27)           785.8007          556.7206  
  3566    76.3231    756(27)           770.8171          556.6719  
  3567    76.3431    704(27)           742.7535          556.6234  
  3568    76.3631    688(26)           713.5765          556.5749  
  3569    76.3831    656(26)           689.7150          556.5263  
  3570    76.4031    656(26)           673.4376          556.4778  
  3571    76.4231    604(25)           661.6522          556.4293  
  3572    76.4431    640(25)           654.2703          556.3808  
  3573    76.4631    664(26)           650.3854          556.3323  
  3574    76.4831    688(26)           649.4442          556.2840  
  3575    76.5031    660(26)           651.1952          556.2355  
  3576    76.5231    604(25)           655.6589          556.1871  
  3577    76.5431    606(25)           663.1263          556.1389  
  3578    76.5631    664(26)           674.2005          556.0905  
  3579    76.5831    696(26)           689.8672          556.0422  
  3580    76.6031    708(27)           711.6719          555.9939  
  3581    76.6231    724(27)           739.2580          555.9457  
  3582    76.6431    828(29)           781.0558          555.8974  
  3583    76.6631    896(30)           838.0160          555.8492  
  3584    76.6831    936(31)           912.4276          555.8010  
  3585    76.7031    970(31)           999.0562          555.7529  
  3586    76.7231    1064(33)          1075.6089          555.7048 
  3587    76.7431    1138(34)          1105.2312          555.6566 
  3588    76.7631    1086(33)          1070.9100          555.6085 
  3589    76.7831    1010(32)           997.9900          555.5604 
  3590    76.8031    1010(32)           922.8405          555.5124 
  3591    76.8231    924(30)           864.3090          555.4644  
  3592    76.8431    868(29)           825.1244          555.4163  
  3593    76.8631    878(30)           806.5466          555.3685  
  3594    76.8831    828(29)           805.4151          555.3204  
  3595    76.9031    870(29)           820.0635          555.2725  
  3596    76.9231    914(30)           846.5298          555.2245  
  3597    76.9431    840(29)           873.6269          555.1767  
  3598    76.9631    882(30)           882.4818          555.1288  
  3599    76.9831    870(29)           861.3905          555.0810  
  3600    77.0031    854(29)           819.7209          555.0333  
  3601    77.0231    798(28)           775.2709          554.9854  
  3602    77.0431    794(28)           738.1877          554.9377  
  3603    77.0631    738(27)           710.5688          554.8900  
  3604    77.0831    716(27)           691.2222          554.8422  
  3605    77.1031    720(27)           678.3720          554.7946  
  3606    77.1231    728(27)           670.6146          554.7469  
  3607    77.1431    740(27)           667.0203          554.6993  
  3608    77.1631    668(26)           667.1074          554.6516  
  3609    77.1831    704(27)           670.7717          554.6040  
  3610    77.2031    692(26)           678.2667          554.5565  
  3611    77.2231    644(25)           690.2444          554.5090  
  3612    77.2431    658(26)           707.8536          554.4614  
  3613    77.2631    758(28)           732.8701          554.4139  
  3614    77.2831    752(27)           767.9489          554.3665  
  3615    77.3031    868(29)           815.3734          554.3190  
  3616    77.3231    956(31)           881.6395          554.2716  
  3617    77.3431    988(31)           966.8524          554.2243  
  3618    77.3631    1028(32)          1062.4700          554.1769 
  3619    77.3831    1080(33)          1140.0098          554.1295 
  3620    77.4031    1078(33)          1159.6410          554.0822 
  3621    77.4231    1102(33)          1110.8123          554.0350 
  3622    77.4431    1016(32)          1026.3989          553.9877 
  3623    77.4631    952(31)           950.7725          553.9405  
  3624    77.4831    904(30)           888.0557          553.8933  
  3625    77.5031    876(30)           847.8256          553.8461  
  3626    77.5231    812(28)           827.7688          553.7990  
  3627    77.5431    800(28)           827.1882          553.7518  
  3628    77.5631    814(29)           843.5780          553.7047  
  3629    77.5831    888(30)           872.2336          553.6576  
  3630    77.6031    814(29)           900.3840          553.6106  
  3631    77.6231    878(30)           907.2976          553.5635  
  3632    77.6431    846(29)           881.0610          553.5165  
  3633    77.6631    844(29)           832.5430          553.4695  
  3634    77.6831    814(29)           784.2865          553.4226  
  3635    77.7031    780(28)           740.5396          553.3756  
  3636    77.7231    746(27)           706.7063          553.3288  
  3637    77.7431    704(27)           681.3541          553.2819  
  3638    77.7631    676(26)           662.4384          553.2350  
  3639    77.7831    668(26)           648.1967          553.1882  
  3640    77.8031    586(24)           637.3522          553.1415  
  3641    77.8231    642(25)           628.9880          553.0947  
  3642    77.8431    610(25)           622.4769          553.0479  
  3643    77.8631    664(26)           617.3712          553.0012  
  3644    77.8831    572(24)           613.3543          552.9545  
  3645    77.9031    588(24)           610.2036          552.9080  
  3646    77.9231    610(25)           607.7521          552.8613  
  3647    77.9431    568(24)           605.8819          552.8147  
  3648    77.9631    606(25)           602.5702          552.7681  
  3649    77.9831    616(25)           601.6801          552.7216  
  3650    78.0031    592(24)           601.1661          552.6750  
  3651    78.0231    604(25)           600.9952          552.6285  
  3652    78.0431    598(24)           601.1445          552.5821  
  3653    78.0631    576(24)           601.6004          552.5356  
  3654    78.0831    608(25)           602.3569          552.4893  
  3655    78.1031    560(24)           605.1436          552.4428  
  3656    78.1231    600(24)           606.5686          552.3965  
  3657    78.1431    662(26)           608.3221          552.3501  
  3658    78.1631    592(24)           610.4252          552.3039  
  3659    78.1831    574(24)           611.9395          552.2576  
  3660    78.2031    586(24)           614.8721          552.2114  
  3661    78.2231    580(24)           618.2710          552.1652  
  3662    78.2431    598(24)           622.1993          552.1189  
  3663    78.2631    638(25)           626.7309          552.0728  
  3664    78.2831    624(25)           631.9644          552.0266  
  3665    78.3031    642(25)           638.0149          551.9805  
  3666    78.3231    598(24)           645.8813          551.9344  
  3667    78.3431    662(26)           654.0836          551.8884  
  3668    78.3631    638(25)           663.6828          551.8425  
  3669    78.3831    674(26)           674.9911          551.7964  
  3670    78.4031    662(26)           688.3997          551.7504  
  3671    78.4231    672(26)           704.4438          551.7045  
  3672    78.4431    688(26)           723.8099          551.6586  
  3673    78.4631    740(27)           747.4561          551.6127  
  3674    78.4831    730(27)           776.6550          551.5668  
  3675    78.5031    790(28)           813.2231          551.5211  
  3676    78.5231    848(29)           859.6581          551.4752  
  3677    78.5431    904(30)           919.5677          551.4295  
  3678    78.5631    1002(32)           998.1274          551.3838 
  3679    78.5831    1114(33)          1102.5552          551.3380 
  3680    78.6031    1316(36)          1242.7836          551.2924 
  3681    78.6231    1540(39)          1430.3372          551.2468 
  3682    78.6431    1738(42)          1671.4592          551.2011 
  3683    78.6631    1884(43)          1959.0110          551.1555 
  3684    78.6831    2048(45)          2231.3638          551.1100 
  3685    78.7031    2068(45)          2375.4658          551.0645 
  3686    78.7231    2076(46)          2312.2300          551.0190 
  3687    78.7431    2002(45)          2098.8208          550.9734 
  3688    78.7631    1900(44)          1840.8896          550.9279 
  3689    78.7831    1616(40)          1623.3628          550.8826 
  3690    78.8031    1622(40)          1470.8523          550.8372 
  3691    78.8231    1448(38)          1382.3857          550.7919 
  3692    78.8431    1298(36)          1351.9908          550.7466 
  3693    78.8631    1374(37)          1373.5715          550.7012 
  3694    78.8831    1378(37)          1442.3335          550.6560 
  3695    78.9031    1466(38)          1536.5066          550.6107 
  3696    78.9231    1490(39)          1608.6243          550.5655 
  3697    78.9431    1432(38)          1599.9105          550.5204 
  3698    78.9631    1416(38)          1499.9419          550.4752 
  3699    78.9831    1328(36)          1348.6332          550.4301 
  3700    79.0031    1302(36)          1200.4420          550.3850 
  3701    79.0231    1118(33)          1078.8385          550.3400 
  3702    79.0431    1000(32)           986.3009          550.2949 
  3703    79.0631    962(31)           917.9088          550.2500  
  3704    79.0831    910(30)           867.9852          550.2050  
  3705    79.1031    800(28)           831.8948          550.1601  
  3706    79.1231    776(28)           806.4210          550.1151  
  3707    79.1431    754(27)           789.4277          550.0702  
  3708    79.1631    762(28)           779.6975          550.0255  
  3709    79.1831    802(28)           776.7183          549.9806  
  3710    79.2031    728(27)           780.6532          549.9359  
  3711    79.2231    738(27)           792.3470          549.8911  
  3712    79.2431    780(28)           813.4080          549.8464  
  3713    79.2631    878(30)           846.1391          549.8017  
  3714    79.2831    870(29)           893.0336          549.7570  
  3715    79.3031    896(30)           954.4351          549.7123  
  3716    79.3231    976(31)          1023.1937          549.6678  
  3717    79.3431    1012(32)          1078.0562          549.6232 
  3718    79.3631    1006(32)          1090.8835          549.5788 
  3719    79.3831    978(31)          1057.3621          549.5341  
  3720    79.4031    942(31)           994.0942          549.4897  
  3721    79.4231    944(31)           931.2467          549.4453  
  3722    79.4431    870(29)           882.4114          549.4009  
  3723    79.4631    846(29)           850.3893          549.3564  
  3724    79.4831    826(29)           834.1725          549.3122  
  3725    79.5031    828(29)           832.3318          549.2679  
  3726    79.5231    836(29)           843.7120          549.2236  
  3727    79.5431    788(28)           866.0105          549.1793  
  3728    79.5631    868(29)           892.5037          549.1351  
  3729    79.5831    820(29)           909.8572          549.0909  
  3730    79.6031    854(29)           906.9725          549.0468  
  3731    79.6231    840(29)           882.2311          549.0027  
  3732    79.6431    830(29)           850.3853          548.9586  
  3733    79.6631    814(29)           822.7646          548.9145  
  3734    79.6831    788(28)           803.7524          548.8705  
  3735    79.7031    830(29)           793.6748          548.8265  
  3736    79.7231    818(29)           791.6594          548.7825  
  3737    79.7431    750(27)           796.9697          548.7385  
  3738    79.7631    778(28)           809.3820          548.6947  
  3739    79.7831    822(29)           829.3107          548.6508  
  3740    79.8031    798(28)           857.8447          548.6070  
  3741    79.8231    908(30)           896.9506          548.5632  
  3742    79.8431    898(30)           949.6331          548.5194  
  3743    79.8631    1030(32)          1020.4137          548.4758 
  3744    79.8831    1160(34)          1115.8032          548.4320 
  3745    79.9031    1366(37)          1244.5054          548.3883 
  3746    79.9231    1512(39)          1416.9905          548.3447 
  3747    79.9431    1790(42)          1640.6315          548.3011 
  3748    79.9631    2032(45)          1899.9475          548.2576 
  3749    79.9831    2132(46)          2158.0103          548.2140 
  3750    80.0031    2148(46)          2309.1177          548.1705 
  3751    80.0231    2158(46)          2272.1899          548.1270 
  3752    80.0431    1962(44)          2079.6272          548.0836 
  3753    80.0631    1808(43)          1836.7354          548.0403 
  3754    80.0831    1662(41)          1623.0712          547.9968 
  3755    80.1031    1514(39)          1467.2815          547.9535 
  3756    80.1231    1446(38)          1371.2236          547.9102 
  3757    80.1431    1350(37)          1329.5354          547.8669 
  3758    80.1631    1308(36)          1337.5427          547.8237 
  3759    80.1831    1450(38)          1390.3341          547.7805 
  3760    80.2031    1524(39)          1471.5405          547.7374 
  3761    80.2231    1434(38)          1553.8391          547.6942 
  3762    80.2431    1450(38)          1580.1860          547.6511 
  3763    80.2631    1412(38)          1516.8787          547.6081 
  3764    80.2831    1328(36)          1388.5271          547.5650 
  3765    80.3031    1272(36)          1246.0520          547.5220 
  3766    80.3231    1102(33)          1121.9559          547.4790 
  3767    80.3431    1046(32)          1025.4142          547.4361 
  3768    80.3631    1016(32)           954.1124          547.3932 
  3769    80.3831    930(30)           903.0148          547.3503  
  3770    80.4031    872(30)           867.6494          547.3076  
  3771    80.4231    806(28)           844.7406          547.2647  
  3772    80.4431    888(30)           832.2882          547.2219  
  3773    80.4631    816(29)           829.3230          547.1792  
  3774    80.4831    904(30)           835.8385          547.1365  
  3775    80.5031    864(29)           852.7833          547.0938  
  3776    80.5231    942(31)           882.1437          547.0512  
  3777    80.5431    990(31)           927.1120          547.0087  
  3778    80.5631    1040(32)           991.9941          546.9661 
  3779    80.5831    1154(34)          1080.9534          546.9236 
  3780    80.6031    1186(34)          1194.0413          546.8812 
  3781    80.6231    1320(36)          1317.3494          546.8387 
  3782    80.6431    1348(37)          1414.3046          546.7963 
  3783    80.6631    1386(37)          1435.0542          546.7539 
  3784    80.6831    1250(35)          1369.1477          546.7115 
  3785    80.7031    1264(36)          1255.9137          546.6692 
  3786    80.7231    1172(34)          1141.9521          546.6270 
  3787    80.7431    1110(33)          1051.1334          546.5847 
  3788    80.7631    1040(32)           988.9532          546.5425 
  3789    80.7831    994(32)           953.7430          546.5004  
  3790    80.8031    980(31)           943.0046          546.4583  
  3791    80.8231    956(31)           954.7294          546.4161  
  3792    80.8431    988(31)           985.5959          546.3741  
  3793    80.8631    994(32)          1025.1445          546.3321  
  3794    80.8831    1038(32)          1055.6484          546.2901 
  3795    80.9031    1008(32)          1049.3101          546.2482 
  3796    80.9231    1004(32)          1002.4467          546.2062 
  3797    80.9431    958(31)           934.4231          546.1643  
  3798    80.9631    852(29)           866.9983          546.1224  
  3799    80.9831    834(29)           810.6855          546.0807  
  3800    81.0031    812(28)           767.0071          546.0388  
  3801    81.0231    756(27)           734.1144          545.9971  
  3802    81.0431    744(27)           709.5618          545.9555  
  3803    81.0631    648(25)           691.3189          545.9138  
  3804    81.0831    686(26)           677.9296          545.8722  
  3805    81.1031    606(25)           668.3954          545.8306  
  3806    81.1231    718(27)           662.1203          545.7891  
  3807    81.1431    668(26)           658.8092          545.7475  
  3808    81.1631    668(26)           658.4518          545.7061  
  3809    81.1831    676(26)           661.3018          545.6646  
  3810    81.2031    680(26)           667.8583          545.6232  
  3811    81.2231    720(27)           678.7502          545.5818  
  3812    81.2431    730(27)           694.2710          545.5405  
  3813    81.2631    730(27)           713.1232          545.4991  
  3814    81.2831    730(27)           735.1909          545.4579  
  3815    81.3031    786(28)           737.0575          545.4167  
  3816    81.3231    750(27)           730.7722          545.3755  
  3817    81.3431    704(27)           713.5135          545.3344  
  3818    81.3631    716(27)           693.4684          545.2932  
  3819    81.3831    722(27)           676.3018          545.2522  
  3820    81.4031    646(25)           663.9788          545.2111  
  3821    81.4231    736(27)           656.5505          545.1701  
  3822    81.4431    690(26)           653.6118          545.1292  
  3823    81.4631    668(26)           654.8107          545.0882  
  3824    81.4831    688(26)           659.7990          545.0473  
  3825    81.5031    676(26)           667.6700          545.0065  
  3826    81.5231    692(26)           678.2766          544.9656  
  3827    81.5431    688(26)           679.9606          544.9249  
  3828    81.5631    698(26)           678.3567          544.8842  
  3829    81.5831    704(27)           671.6296          544.8434  
  3830    81.6031    692(26)           663.7452          544.8027  
  3831    81.6231    630(25)           657.6766          544.7622  
  3832    81.6431    646(25)           654.5413          544.7216  
  3833    81.6631    720(27)           654.4691          544.6810  
  3834    81.6831    710(27)           657.3391          544.6405  
  3835    81.7031    674(26)           663.1172          544.6000  
  3836    81.7231    672(26)           671.9806          544.5596  
  3837    81.7431    694(26)           684.3756          544.5192  
  3838    81.7631    748(27)           701.0596          544.4788  
  3839    81.7831    776(28)           723.2335          544.4385  
  3840    81.8031    824(29)           752.6282          544.3982  
  3841    81.8231    840(29)           791.7484          544.3579  
  3842    81.8431    954(31)           843.8962          544.3177  
  3843    81.8631    980(31)           913.0107          544.2776  
  3844    81.8831    1150(34)          1002.1260          544.2375 
  3845    81.9031    1168(34)          1108.6265          544.1974 
  3846    81.9231    1246(35)          1215.7397          544.1574 
  3847    81.9431    1310(36)          1287.4497          544.1174 
  3848    81.9631    1252(35)          1285.9872          544.0773 
  3849    81.9831    1222(35)          1220.3994          544.0374 
  3850    82.0031    1160(34)          1125.1038          543.9976 
  3851    82.0231    1100(33)          1035.0774          543.9576 
  3852    82.0431    1002(32)           965.9831          543.9179 
  3853    82.0631    988(31)           920.6027          543.8780  
  3854    82.0831    938(31)           897.3442          543.8384  
  3855    82.1031    890(30)           894.2332          543.7986  
  3856    82.1231    1028(32)           909.7352          543.7590 
  3857    82.1431    928(30)           941.0688          543.7194  
  3858    82.1631    1028(32)           980.0944          543.6797 
  3859    82.1831    1080(33)          1009.7158          543.6402 
  3860    82.2031    988(31)          1008.7009          543.6007  
  3861    82.2231    996(32)           975.8970          543.5613  
  3862    82.2431    930(30)           925.3232          543.5218  
  3863    82.2631    884(30)           875.3446          543.4824  
  3864    82.2831    894(30)           835.3716          543.4431  
  3865    82.3031    824(29)           807.4557          543.4038  
  3866    82.3231    800(28)           790.5848          543.3646  
  3867    82.3431    794(28)           783.3065          543.3253  
  3868    82.3631    780(28)           784.5994          543.2861  
  3869    82.3831    762(28)           794.1539          543.2469  
  3870    82.4031    788(28)           812.4138          543.2078  
  3871    82.4231    852(29)           840.6880          543.1688  
  3872    82.4431    934(31)           881.2480          543.1298  
  3873    82.4631    1022(32)           937.6486          543.0908 
  3874    82.4831    1056(32)          1014.7980          543.0518 
  3875    82.5031    1142(34)          1118.9225          543.0129 
  3876    82.5231    1336(37)          1255.5313          542.9741 
  3877    82.5431    1480(38)          1423.9519          542.9353 
  3878    82.5631    1596(40)          1603.8086          542.8964 
  3879    82.5831    1662(41)          1743.6489          542.8577 
  3880    82.6031    1672(41)          1779.5929          542.8190 
  3881    82.6231    1618(40)          1694.2740          542.7804 
  3882    82.6431    1418(38)          1539.2207          542.7418 
  3883    82.6631    1374(37)          1377.9648          542.7032 
  3884    82.6831    1208(35)          1245.8444          542.6647 
  3885    82.7031    1180(34)          1152.5459          542.6262 
  3886    82.7231    1118(33)          1096.6003          542.5877 
  3887    82.7431    1054(32)          1074.5543          542.5493 
  3888    82.7631    1102(33)          1083.7134          542.5109 
  3889    82.7831    1128(34)          1120.9160          542.4726 
  3890    82.8031    1166(34)          1177.0128          542.4343 
  3891    82.8231    1144(34)          1230.0681          542.3960 
  3892    82.8431    1262(36)          1246.3594          542.3578 
  3893    82.8631    1114(33)          1204.4248          542.3196 
  3894    82.8831    1070(33)          1118.1666          542.2816 
  3895    82.9031    1046(32)          1018.9954          542.2434 
  3896    82.9231    970(31)           929.1852          542.2054  
  3897    82.9431    916(30)           856.3058          542.1674  
  3898    82.9631    806(28)           799.6550          542.1295  
  3899    82.9831    800(28)           756.1367          542.0916  
  3900    83.0031    714(27)           722.5264          542.0536  
  3901    83.0231    702(26)           696.2874          542.0158  
  3902    83.0431    670(26)           675.5028          541.9780  
  3903    83.0631    656(26)           658.7918          541.9403  
  3904    83.0831    630(25)           645.1770          541.9026  
  3905    83.1031    650(25)           633.9309          541.8649  
  3906    83.1231    626(25)           624.5375          541.8273  
  3907    83.1431    646(25)           616.6007          541.7897  
  3908    83.1631    588(24)           612.2014          541.7522  
  3909    83.1831    616(25)           606.4492          541.7147  
  3910    83.2031    574(24)           601.4767          541.6772  
  3911    83.2231    598(24)           597.1482          541.6398  
  3912    83.2431    606(25)           593.3574          541.6024  
  3913    83.2631    586(24)           590.0234          541.5651  
  3914    83.2831    568(24)           584.4574          541.5278  
  3915    83.3031    584(24)           581.9225          541.4906  
  3916    83.3231    590(24)           579.6730          541.4534  
  3917    83.3431    538(23)           577.6748          541.4162  
  3918    83.3631    574(24)           575.8973          541.3792  
  3919    83.3831    540(23)           574.3157          541.3420  
  3920    83.4031    576(24)           572.9113          541.3051  
  3921    83.4231    576(24)           572.8578          541.2680  
  3922    83.4431    544(23)           571.7968          541.2311  
  3923    83.4631    592(24)           570.8741          541.1942  
  3924    83.4831    618(25)           570.0834          541.1574  
  3925    83.5031    538(23)           569.4186          541.1205  
  3926    83.5231    574(24)           567.5604          541.0837  
  3927    83.5431    558(24)           567.1835          541.0470  
  3928    83.5631    550(23)           566.9328          541.0104  
  3929    83.5831    552(23)           566.8155          540.9737  
  3930    83.6031    564(24)           566.8433          540.9371  
  3931    83.6231    566(24)           567.0331          540.9005  
  3932    83.6431    592(24)           567.4103          540.8640  
  3933    83.6631    590(24)           568.0095          540.8276  
  3934    83.6831    566(24)           568.8807          540.7912  
  3935    83.7031    534(23)           570.0927          540.7548  
  3936    83.7231    608(25)           571.7433          540.7185  
  3937    83.7431    544(23)           573.9691          540.6822  
  3938    83.7631    566(24)           576.9524          540.6459  
  3939    83.7831    576(24)           582.2134          540.6097  
  3940    83.8031    600(24)           587.4596          540.5735  
  3941    83.8231    620(25)           594.0450          540.5375  
  3942    83.8431    596(24)           601.5496          540.5014  
  3943    83.8631    556(24)           608.5033          540.4654  
  3944    83.8831    622(25)           612.4523          540.4294  
  3945    83.9031    620(25)           611.7102          540.3935  
  3946    83.9231    592(24)           607.1982          540.3575  
  3947    83.9431    558(24)           597.0238          540.3217  
  3948    83.9631    584(24)           592.1010          540.2859  
  3949    83.9831    604(25)           588.6880          540.2501  
  3950    84.0031    582(24)           586.9019          540.2145  
  3951    84.0231    588(24)           586.6464          540.1788  
  3952    84.0431    592(24)           588.4648          540.1432  
  3953    84.0631    636(25)           591.0198          540.1075  
  3954    84.0831    562(24)           594.7982          540.0720  
  3955    84.1031    592(24)           599.3626          540.0366  
  3956    84.1231    598(24)           603.7338          540.0011  
  3957    84.1431    564(24)           606.7012          539.9657  
  3958    84.1631    616(25)           607.8653          539.9303  
  3959    84.1831    618(25)           608.1293          539.8951  
  3960    84.2031    596(24)           606.6335          539.8598  
  3961    84.2231    612(25)           608.6369          539.8246  
  3962    84.2431    634(25)           612.3039          539.7894  
  3963    84.2631    622(25)           617.8345          539.7543  
  3964    84.2831    630(25)           625.4515          539.7192  
  3965    84.3031    604(25)           635.4919          539.6842  
  3966    84.3231    630(25)           648.4982          539.6492  
  3967    84.3431    672(26)           665.2565          539.6143  
  3968    84.3631    652(26)           686.9192          539.5792  
  3969    84.3831    764(28)           715.1180          539.5444  
  3970    84.4031    780(28)           752.0444          539.5096  
  3971    84.4231    842(29)           801.6326          539.4749  
  3972    84.4431    892(30)           864.7618          539.4402  
  3973    84.4631    952(31)           944.1271          539.4055  
  3974    84.4831    996(32)          1035.5991          539.3709  
  3975    84.5031    1028(32)          1122.8237          539.3363 
  3976    84.5231    1082(33)          1175.8790          539.3017 
  3977    84.5431    1108(33)          1170.1641          539.2673 
  3978    84.5631    1070(33)          1111.6211          539.2328 
  3979    84.5831    972(31)          1030.4554          539.1985  
  3980    84.6031    974(31)           953.5027          539.1641  
  3981    84.6231    944(31)           893.1740          539.1298  
  3982    84.6431    780(28)           851.8791          539.0955  
  3983    84.6631    834(29)           828.4718          539.0613  
  3984    84.6831    834(29)           821.8762          539.0272  
  3985    84.7031    882(30)           829.8420          538.9930  
  3986    84.7231    806(28)           851.2615          538.9590  
  3987    84.7431    882(30)           881.6058          538.9249  
  3988    84.7631    868(29)           910.0682          538.8909  
  3989    84.7831    914(30)           920.6161          538.8571  
  3990    84.8031    922(30)           902.9835          538.8232  
  3991    84.8231    822(29)           863.0043          538.7892  
  3992    84.8431    764(28)           815.7782          538.7556  
  3993    84.8631    750(27)           772.7339          538.7218  
  3994    84.8831    822(29)           738.2805          538.6880  
  3995    84.9031    730(27)           712.6583          538.6545  
  3996    84.9231    720(27)           694.6335          538.6208  
  3997    84.9431    700(26)           682.9122          538.5873  
  3998    84.9631    696(26)           676.5224          538.5538  
  3999    84.9831    680(26)           674.9440          538.5203  
  4000    85.0031    726(27)           678.0880          538.4870  
  4001    85.0231    684(26)           686.3007          538.4536  
  4002    85.0431    762(28)           700.9474          538.4202  
  4003    85.0631    786(28)           722.1378          538.3870  
  4004    85.0831    748(27)           751.8372          538.3538  
  4005    85.1031    824(29)           790.8904          538.3206  
  4006    85.1231    856(29)           837.3862          538.2874  
  4007    85.1431    874(30)           883.2934          538.2544  
  4008    85.1631    910(30)           913.0864          538.2214  
  4009    85.1831    904(30)           912.3998          538.1884  
  4010    85.2031    904(30)           882.0382          538.1554  
  4011    85.2231    826(29)           837.1965          538.1226  
  4012    85.2431    698(26)           793.1081          538.0897  
  4013    85.2631    762(28)           757.3448          538.0569  
  4014    85.2831    758(28)           732.1357          538.0242  
  4015    85.3031    696(26)           717.1240          537.9915  
  4016    85.3231    708(27)           710.8563          537.9589  
  4017    85.3431    726(27)           712.9359          537.9262  
  4018    85.3631    764(28)           722.6280          537.8937  
  4019    85.3831    734(27)           738.0477          537.8612  
  4020    85.4031    734(27)           754.3580          537.8287  
  4021    85.4231    754(27)           763.3751          537.7964  
  4022    85.4431    714(27)           758.0433          537.7640  
  4023    85.4631    740(27)           739.1028          537.7317  
  4024    85.4831    736(27)           714.0390          537.6994  
  4025    85.5031    720(27)           689.9764          537.6672  
  4026    85.5231    692(26)           670.2661          537.6350  
  4027    85.5431    712(27)           655.7339          537.6029  
  4028    85.5631    652(26)           645.8295          537.5709  
  4029    85.5831    612(25)           639.9152          537.5388  
  4030    85.6031    678(26)           637.5064          537.5068  
  4031    85.6231    668(26)           638.3900          537.4749  
  4032    85.6431    652(26)           642.6407          537.4431  
  4033    85.6631    684(26)           650.6348          537.4113  
  4034    85.6831    684(26)           665.0738          537.3795  
  4035    85.7031    724(27)           683.0505          537.3478  
  4036    85.7231    740(27)           707.6867          537.3161  
  4037    85.7431    804(28)           739.7340          537.2845  
  4038    85.7631    802(28)           777.8797          537.2529  
  4039    85.7831    810(28)           816.1348          537.2214  
  4040    85.8031    864(29)           842.4379          537.1900  
  4041    85.8231    820(29)           844.7522          537.1584  
  4042    85.8431    786(28)           822.3242          537.1272  
  4043    85.8631    770(28)           786.6122          537.0958  
  4044    85.8831    826(29)           750.2887          537.0645  
  4045    85.9031    782(28)           720.3066          537.0334  
  4046    85.9231    738(27)           696.3252          537.0021  
  4047    85.9431    666(26)           683.7276          536.9710  
  4048    85.9631    708(27)           677.5063          536.9400  
  4049    85.9831    704(27)           678.0557          536.9089  
  4050    86.0031    734(27)           684.8512          536.8779  
  4051    86.0231    674(26)           696.6729          536.8470  
  4052    86.0431    700(26)           710.2761          536.8162  
  4053    86.0631    734(27)           719.5707          536.7853  
  4054    86.0831    734(27)           718.1588          536.7545  
  4055    86.1031    732(27)           704.8755          536.7239  
  4056    86.1231    674(26)           684.8463          536.6932  
  4057    86.1431    678(26)           664.2823          536.6625  
  4058    86.1631    622(25)           646.7294          536.6320  
  4059    86.1831    628(25)           632.0153          536.6014  
  4060    86.2031    620(25)           622.2066          536.5710  
  4061    86.2231    652(26)           615.5790          536.5406  
  4062    86.2431    638(25)           611.6414          536.5102  
  4063    86.2631    640(25)           610.0836          536.4799  
  4064    86.2831    582(24)           610.7890          536.4496  
  4065    86.3031    620(25)           615.4313          536.4194  
  4066    86.3231    672(26)           621.1606          536.3892  
  4067    86.3431    646(25)           629.9894          536.3591  
  4068    86.3631    662(26)           642.4888          536.3290  
  4069    86.3831    684(26)           659.0270          536.2990  
  4070    86.4031    744(27)           678.9514          536.2690  
  4071    86.4231    760(28)           699.2665          536.2391  
  4072    86.4431    710(27)           713.8292          536.2093  
  4073    86.4631    728(27)           716.2186          536.1795  
  4074    86.4831    742(27)           705.5193          536.1497  
  4075    86.5031    686(26)           687.3517          536.1200  
  4076    86.5231    676(26)           668.4730          536.0903  
  4077    86.5431    656(26)           652.7837          536.0607  
  4078    86.5631    636(25)           641.0063          536.0312  
  4079    86.5831    632(25)           634.1608          536.0016  
  4080    86.6031    644(25)           631.3335          535.9723  
  4081    86.6231    670(26)           632.2338          535.9429  
  4082    86.6431    628(25)           636.6265          535.9135  
  4083    86.6631    678(26)           644.0123          535.8842  
  4084    86.6831    672(26)           652.9985          535.8550  
  4085    86.7031    652(26)           660.7183          535.8257  
  4086    86.7231    670(26)           663.7197          535.7966  
  4087    86.7431    640(25)           660.6927          535.7676  
  4088    86.7631    652(26)           653.8184          535.7385  
  4089    86.7831    674(26)           646.5505          535.7095  
  4090    86.8031    604(25)           641.2476          535.6806  
  4091    86.8231    650(25)           638.8528          535.6517  
  4092    86.8431    604(25)           638.9570          535.6229  
  4093    86.8631    650(25)           642.8566          535.5941  
  4094    86.8831    638(25)           650.0565          535.5654  
  4095    86.9031    592(24)           660.9245          535.5367  
  4096    86.9231    690(26)           676.1509          535.5081  
  4097    86.9431    730(27)           696.7878          535.4796  
  4098    86.9631    732(27)           724.3698          535.4510  
  4099    86.9831    788(28)           760.8576          535.4226  
  4100    87.0031    850(29)           808.4769          535.3942  
  4101    87.0231    868(29)           868.6122          535.3659  
  4102    87.0431    980(31)           939.3530          535.3375  
  4103    87.0631    976(31)          1011.0021          535.3093  
  4104    87.0831    1014(32)          1063.4037          535.2811 
  4105    87.1031    1040(32)          1074.9146          535.2530 
  4106    87.1231    1056(32)          1041.3938          535.2249 
  4107    87.1431    1012(32)           980.7988          535.1968 
  4108    87.1631    926(30)           915.9995          535.1688  
  4109    87.1831    912(30)           860.7819          535.1409  
  4110    87.2031    870(29)           819.8236          535.1130  
  4111    87.2231    814(29)           792.1208          535.0853  
  4112    87.2431    836(29)           778.6199          535.0574  
  4113    87.2631    776(28)           777.1984          535.0297  
  4114    87.2831    820(29)           787.0390          535.0021  
  4115    87.3031    846(29)           806.6716          534.9744  
  4116    87.3231    794(28)           832.0347          534.9468  
  4117    87.3431    836(29)           854.3146          534.9193  
  4118    87.3631    802(28)           861.6619          534.8920  
  4119    87.3831    860(29)           847.4604          534.8646  
  4120    87.4031    840(29)           816.7302          534.8372  
  4121    87.4231    816(29)           780.6621          534.8098  
  4122    87.4431    784(28)           747.8838          534.7827  
  4123    87.4631    692(26)           721.9674          534.7555  
  4124    87.4831    732(27)           703.3983          534.7284  
  4125    87.5031    740(27)           690.9812          534.7012  
  4126    87.5231    672(26)           684.9952          534.6742  
  4127    87.5431    720(27)           685.7660          534.6473  
  4128    87.5631    726(27)           690.6044          534.6204  
  4129    87.5831    744(27)           701.1970          534.5935  
  4130    87.6031    790(28)           718.4196          534.5667  
  4131    87.6231    802(28)           743.5718          534.5399  
  4132    87.6431    898(30)           778.2026          534.5132  
  4133    87.6631    888(30)           823.2278          534.4866  
  4134    87.6831    952(31)           877.0184          534.4600  
  4135    87.7031    1034(32)           931.8259          534.4335 
  4136    87.7231    1044(32)           971.9254          534.4070 
  4137    87.7431    980(31)           980.1819          534.3806  
  4138    87.7631    980(31)           952.7918          534.3542  
  4139    87.7831    946(31)           903.3373          534.3279  
  4140    87.8031    992(31)           849.8495          534.3016  
  4141    87.8231    894(30)           804.2294          534.2754  
  4142    87.8431    860(29)           769.1511          534.2492  
  4143    87.8631    828(29)           745.4330          534.2232  
  4144    87.8831    784(28)           731.5910          534.1971  
  4145    87.9031    760(28)           727.8906          534.1711  
  4146    87.9231    764(28)           733.0989          534.1452  
  4147    87.9431    820(29)           746.1868          534.1193  
  4148    87.9631    806(28)           764.3662          534.0935  
  4149    87.9831    850(29)           781.3200          534.0677  
  4150    88.0031    788(28)           787.7955          534.0421  
  4151    88.0231    836(29)           777.2949          534.0163  
  4152    88.0431    806(28)           752.0759          533.9908  
  4153    88.0631    780(28)           720.5164          533.9653  
  4154    88.0831    742(27)           690.0247          533.9397  
  4155    88.1031    676(26)           664.0259          533.9143  
  4156    88.1231    720(27)           643.1284          533.8889  
  4157    88.1431    672(26)           626.6896          533.8635  
  4158    88.1631    620(25)           613.5444          533.8383  
  4159    88.1831    610(25)           608.7534          533.8131  
  4160    88.2031    596(24)           600.8526          533.7879  
  4161    88.2231    606(25)           594.5453          533.7628  
  4162    88.2431    556(24)           589.4655          533.7378  
  4163    88.2631    556(24)           585.3480          533.7127  
  4164    88.2831    578(24)           581.9913          533.6879  
  4165    88.3031    590(24)           579.2498          533.6630  
  4166    88.3231    598(24)           577.0106          533.6382  
  4167    88.3431    554(24)           575.1913          533.6135  
  4168    88.3631    630(25)           573.7277          533.5887  
  4169    88.3831    576(24)           572.5708          533.5640  
  4170    88.4031    576(24)           571.6852          533.5394  
  4171    88.4231    550(23)           571.0428          533.5149  
  4172    88.4431    558(24)           573.2302          533.4904  
  4173    88.4631    604(25)           573.0925          533.4659  
  4174    88.4831    574(24)           573.1595          533.4416  
  4175    88.5031    576(24)           573.4282          533.4172  
  4176    88.5231    596(24)           573.9000          533.3930  
  4177    88.5431    610(25)           572.6808          533.3688  
  4178    88.5631    526(23)           573.6335          533.3446  
  4179    88.5831    602(25)           574.8204          533.3206  
  4180    88.6031    618(25)           576.2653          533.2964  
  4181    88.6231    580(24)           577.9971          533.2725  
  4182    88.6431    568(24)           580.0565          533.2485  
  4183    88.6631    560(24)           582.4924          533.2247  
  4184    88.6831    602(25)           585.3718          533.2009  
  4185    88.7031    552(23)           588.7765          533.1771  
  4186    88.7231    562(24)           592.8163          533.1534  
  4187    88.7431    538(23)           597.6357          533.1298  
  4188    88.7631    614(25)           603.4185          533.1063  
  4189    88.7831    624(25)           610.4187          533.0826  
  4190    88.8031    628(25)           622.2350          533.0593  
  4191    88.8231    644(25)           631.9416          533.0358  
  4192    88.8431    604(25)           645.2216          533.0125  
  4193    88.8631    686(26)           661.9412          532.9891  
  4194    88.8831    682(26)           683.1924          532.9659  
  4195    88.9031    720(27)           710.2978          532.9427  
  4196    88.9231    738(27)           744.6870          532.9195  
  4197    88.9431    864(29)           787.1435          532.8965  
  4198    88.9631    828(29)           836.2720          532.8735  
  4199    88.9831    894(30)           885.6851          532.8505  
  4200    89.0031    920(30)           922.7333          532.8276  
  4201    89.0231    914(30)           933.7076          532.8047  
  4202    89.0431    904(30)           915.4036          532.7820  
  4203    89.0631    834(29)           878.4326          532.7592  
  4204    89.0831    848(29)           839.0646          532.7366  
  4205    89.1031    796(28)           803.6238          532.7140  
  4206    89.1231    846(29)           777.3777          532.6915  
  4207    89.1431    796(28)           760.7147          532.6689  
  4208    89.1631    800(28)           753.0078          532.6465  
  4209    89.1831    772(28)           753.5895          532.6241  
  4210    89.2031    832(29)           760.4863          532.6017  
  4211    89.2231    728(27)           776.2097          532.5795  
  4212    89.2431    744(27)           797.5775          532.5573  
  4213    89.2631    794(28)           820.5098          532.5352  
  4214    89.2831    830(29)           838.1646          532.5131  
  4215    89.3031    824(29)           844.1790          532.4910  
  4216    89.3231    756(27)           838.1899          532.4691  
  4217    89.3431    814(29)           826.2473          532.4471  
  4218    89.3631    800(28)           815.5275          532.4254  
  4219    89.3831    802(28)           810.5660          532.4035  
  4220    89.4031    824(29)           813.3234          532.3817  
  4221    89.4231    820(29)           824.9422          532.3601  
  4222    89.4431    852(29)           845.3057          532.3384  
  4223    89.4631    860(29)           875.0870          532.3169  
  4224    89.4831    918(30)           917.6307          532.2953  
  4225    89.5031    982(31)           974.9260          532.2739  
  4226    89.5231    1144(34)          1050.7783          532.2526 
  4227    89.5431    1210(35)          1150.0823          532.2313 
  4228    89.5631    1362(37)          1277.9996          532.2100 
  4229    89.5831    1530(39)          1437.0930          532.1887 
  4230    89.6031    1704(41)          1621.3350          532.1676 
  4231    89.6231    1774(42)          1805.4928          532.1465 
  4232    89.6431    1886(43)          1940.7869          532.1254 
  4233    89.6631    1858(43)          1975.0701          532.1044 
  4234    89.6831    1760(42)          1896.1680          532.0835 
  4235    89.7031    1658(41)          1744.5442          532.0627 
  4236    89.7231    1604(40)          1575.4983          532.0418 
  4237    89.7431    1478(38)          1426.1239          532.0211 
  4238    89.7631    1308(36)          1310.9348          532.0004 
  4239    89.7831    1276(36)          1231.5759          531.9799 
  4240    89.8031    1166(34)          1185.5692          531.9592 
  4241    89.8231    1168(34)          1170.1023          531.9387 
  4242    89.8431    1218(35)          1183.1913          531.9183 
  4243    89.8631    1246(35)          1222.5475          531.8979 
  4244    89.8831    1204(35)          1282.3809          531.8775 
  4245    89.9031    1254(35)          1348.1494          531.8572 
  4246    89.9231    1320(36)          1394.3184          531.8371 
  4247    89.9431    1318(36)          1394.3694          531.8170 
  4248    89.9631    1300(36)          1341.7351          531.7969 
  4249    89.9831    1200(35)          1255.6204          531.7769 
  4250    90.0031    1220(35)          1162.7612          531.7568 
  4251    90.0231    1114(33)          1080.9595          531.7369 
  4252    90.0431    1080(33)          1016.9055          531.7170 
  4253    90.0631    1018(32)           971.0933          531.6973 
  4254    90.0831    1000(32)           941.9533          531.6776 
  4255    90.1031    1000(32)           927.8132          531.6578 
  4256    90.1231    978(31)           927.7871          531.6382  
  4257    90.1431    950(31)           941.9811          531.6187  
  4258    90.1631    1008(32)           971.5323          531.5992 
  4259    90.1831    1074(33)          1018.5113          531.5798 
  4260    90.2031    1200(35)          1085.2313          531.5604 
  4261    90.2231    1118(33)          1172.6267          531.5411 
  4262    90.2431    1208(35)          1276.3197          531.5219 
  4263    90.2631    1310(36)          1380.4463          531.5026 
  4264    90.2831    1416(38)          1455.3210          531.4835 
  4265    90.3031    1352(37)          1469.7322          531.4644 
  4266    90.3231    1264(36)          1416.4282          531.4454 
  4267    90.3431    1228(35)          1319.3037          531.4265 
  4268    90.3631    1172(34)          1211.6074          531.4076 
  4269    90.3831    1136(34)          1115.6675          531.3887 
  4270    90.4031    1034(32)          1040.4521          531.3700 
  4271    90.4231    966(31)           987.0760          531.3513  
  4272    90.4431    954(31)           954.0570          531.3326  
  4273    90.4631    940(31)           939.6310          531.3140  
  4274    90.4831    976(31)           942.5425          531.2955  
  4275    90.5031    948(31)           960.1605          531.2771  
  4276    90.5231    1010(32)           991.9869          531.2586 
  4277    90.5431    1002(32)          1028.7507          531.2403 
  4278    90.5631    1026(32)          1055.8503          531.2220 
  4279    90.5831    930(30)          1056.7030          531.2037  
  4280    90.6031    986(31)          1024.8691          531.1856  
  4281    90.6231    940(31)           969.7645          531.1675  
  4282    90.6431    932(31)           907.4051          531.1495  
  4283    90.6631    842(29)           850.0176          531.1314  
  4284    90.6831    802(28)           801.5104          531.1135  
  4285    90.7031    760(28)           762.9012          531.0957  
  4286    90.7231    778(28)           732.9695          531.0779  
  4287    90.7431    744(27)           710.1804          531.0602  
  4288    90.7631    660(26)           693.2357          531.0424  
  4289    90.7831    682(26)           680.5065          531.0248  
  4290    90.8031    698(26)           672.7150          531.0074  
  4291    90.8231    688(26)           668.8524          530.9899  
  4292    90.8431    656(26)           668.7604          530.9724  
  4293    90.8631    672(26)           672.2046          530.9551  
  4294    90.8831    674(26)           678.4123          530.9377  
  4295    90.9031    632(25)           685.3734          530.9205  
  4296    90.9231    682(26)           689.5849          530.9033  
  4297    90.9431    680(26)           687.4542          530.8862  
  4298    90.9631    670(26)           678.3270          530.8691  
  4299    90.9831    628(25)           664.3386          530.8521  
  4300    91.0031    618(25)           649.3899          530.8351  
  4301    91.0231    590(24)           635.9949          530.8183  
  4302    91.0431    636(25)           625.1491          530.8015  
  4303    91.0631    626(25)           616.9739          530.7848  
  4304    91.0831    608(25)           611.2852          530.7681  
  4305    91.1031    624(25)           607.8591          530.7514  
  4306    91.1231    574(24)           606.5345          530.7349  
  4307    91.1431    544(23)           607.1548          530.7184  
  4308    91.1631    608(25)           604.2686          530.7018  
  4309    91.1831    616(25)           607.4427          530.6855  
  4310    91.2031    566(24)           609.8561          530.6692  
  4311    91.2231    592(24)           609.6016          530.6530  
  4312    91.2431    640(25)           605.6902          530.6367  
  4313    91.2631    584(24)           598.9174          530.6206  
  4314    91.2831    616(25)           591.0497          530.6046  
  4315    91.3031    570(24)           585.0400          530.5886  
  4316    91.3231    622(25)           578.5806          530.5726  
  4317    91.3431    576(24)           573.2625          530.5568  
  4318    91.3631    550(23)           568.9588          530.5409  
  4319    91.3831    588(24)           565.4824          530.5251  
  4320    91.4031    548(23)           562.6605          530.5094  
  4321    91.4231    586(24)           560.3483          530.4938  
  4322    91.4431    570(24)           555.8705          530.4782  
  4323    91.4631    548(23)           554.3422          530.4628  
  4324    91.4831    602(25)           553.0662          530.4473  
  4325    91.5031    598(24)           551.9951          530.4319  
  4326    91.5231    576(24)           551.0944          530.4166  
  4327    91.5431    548(23)           550.3369          530.4014  
  4328    91.5631    558(24)           549.7021          530.3861  
  4329    91.5831    514(23)           549.9150          530.3710  
  4330    91.6031    568(24)           549.5034          530.3560  
  4331    91.6231    546(23)           549.1801          530.3409  
  4332    91.6431    574(24)           548.9387          530.3260  
  4333    91.6631    556(24)           548.7755          530.3111  
  4334    91.6831    544(23)           548.6881          530.2963  
  4335    91.7031    584(24)           548.6758          530.2816  
  4336    91.7231    598(24)           548.7396          530.2669  
  4337    91.7431    596(24)           548.8821          530.2523  
  4338    91.7631    574(24)           549.1077          530.2376  
  4339    91.7831    558(24)           549.4229          530.2231  
  4340    91.8031    564(24)           549.8359          530.2087  
  4341    91.8231    562(24)           547.2216          530.1943  
  4342    91.8431    546(23)           547.9481          530.1801  
  4343    91.8631    538(23)           548.8139          530.1658  
  4344    91.8831    572(24)           549.8440          530.1517  
  4345    91.9031    586(24)           551.0682          530.1375  
  4346    91.9231    562(24)           552.5280          530.1234  
  4347    91.9431    556(24)           554.2741          530.1094  
  4348    91.9631    554(24)           556.3762          530.0955  
  4349    91.9831    588(24)           558.9229          530.0816  
  4350    92.0031    574(24)           562.0355          530.0679  
  4351    92.0231    600(24)           565.8713          530.0541  
  4352    92.0431    598(24)           570.6438          530.0404  
  4353    92.0631    618(25)           576.6353          530.0268  
  4354    92.0831    610(25)           584.1975          530.0132  
  4355    92.1031    676(26)           592.1781          529.9998  
  4356    92.1231    642(25)           604.1674          529.9863  
  4357    92.1431    636(25)           618.6956          529.9730  
  4358    92.1631    670(26)           635.1094          529.9597  
  4359    92.1831    706(27)           651.2388          529.9464  
  4360    92.2031    674(26)           663.1077          529.9333  
  4361    92.2231    714(27)           666.6572          529.9202  
  4362    92.2431    718(27)           660.9036          529.9070  
  4363    92.2631    652(26)           648.9146          529.8941  
  4364    92.2831    650(25)           635.1321          529.8813  
  4365    92.3031    674(26)           622.7272          529.8684  
  4366    92.3231    660(26)           613.0718          529.8556  
  4367    92.3431    634(25)           606.4518          529.8428  
  4368    92.3631    598(24)           602.7139          529.8303  
  4369    92.3831    628(25)           601.6422          529.8176  
  4370    92.4031    636(25)           603.0828          529.8052  
  4371    92.4231    614(25)           606.9161          529.7927  
  4372    92.4431    650(25)           612.8886          529.7803  
  4373    92.4631    666(26)           619.9285          529.7680  
  4374    92.4831    640(25)           627.2640          529.7557  
  4375    92.5031    660(26)           632.3488          529.7435  
  4376    92.5231    682(26)           633.5647          529.7313  
  4377    92.5431    640(25)           632.2563          529.7192  
  4378    92.5631    684(26)           628.4240          529.7073  
  4379    92.5831    624(25)           625.2113          529.6953  
  4380    92.6031    636(25)           623.9880          529.6835  
  4381    92.6231    626(25)           625.4086          529.6716  
  4382    92.6431    630(25)           629.8008          529.6598  
  4383    92.6631    662(26)           637.4640          529.6483  
  4384    92.6831    648(25)           648.8543          529.6365  
  4385    92.7031    660(26)           664.6506          529.6251  
  4386    92.7231    774(28)           685.8151          529.6135  
  4387    92.7431    744(27)           713.5393          529.6022  
  4388    92.7631    776(28)           748.7525          529.5908  
  4389    92.7831    820(29)           792.1778          529.5793  
  4390    92.8031    942(31)           841.5060          529.5682  
  4391    92.8231    856(29)           889.9708          529.5570  
  4392    92.8431    996(32)           925.7969          529.5460  
  4393    92.8631    932(31)           935.3483          529.5349  
  4394    92.8831    882(30)           915.7196          529.5240  
  4395    92.9031    902(30)           876.0086          529.5130  
  4396    92.9231    836(29)           829.9118          529.5021  
  4397    92.9431    846(29)           787.4841          529.4915  
  4398    92.9631    774(28)           753.2101          529.4807  
  4399    92.9831    750(27)           728.0973          529.4700  
  4400    93.0031    764(28)           711.6661          529.4595  
  4401    93.0231    712(27)           703.1965          529.4490  
  4402    93.0431    726(27)           702.1082          529.4385  
  4403    93.0631    690(26)           707.9590          529.4282  
  4404    93.0831    718(27)           719.9813          529.4178  
  4405    93.1031    730(27)           736.1817          529.4076  
  4406    93.1231    722(27)           752.1727          529.3973  
  4407    93.1431    788(28)           761.2560          529.3873  
  4408    93.1631    786(28)           757.8010          529.3772  
  4409    93.1831    744(27)           740.6502          529.3672  
  4410    93.2031    744(27)           715.2155          529.3573  
  4411    93.2231    694(26)           687.9108          529.3474  
  4412    93.2431    654(26)           662.9237          529.3376  
  4413    93.2631    664(26)           641.8786          529.3278  
  4414    93.2831    658(26)           624.8224          529.3182  
  4415    93.3031    636(25)           611.2204          529.3087  
  4416    93.3231    600(24)           600.3925          529.2991  
  4417    93.3431    634(25)           591.7460          529.2896  
  4418    93.3631    572(24)           584.7916          529.2802  
  4419    93.3831    584(24)           579.1533          529.2709  
  4420    93.4031    598(24)           574.5519          529.2616  
  4421    93.4231    582(24)           570.7706          529.2524  
  4422    93.4431    584(24)           567.6507          529.2433  
  4423    93.4631    586(24)           565.2139          529.2342  
  4424    93.4831    572(24)           563.0805          529.2252  
  4425    93.5031    596(24)           561.3202          529.2162  
  4426    93.5231    572(24)           559.8800          529.2074  
  4427    93.5431    550(23)           558.7174          529.1985  
  4428    93.5631    574(24)           557.8008          529.1898  
  4429    93.5831    544(23)           557.1074          529.1812  
  4430    93.6031    604(25)           556.6198          529.1725  
  4431    93.6231    570(24)           556.3279          529.1641  
  4432    93.6431    598(24)           556.2256          529.1556  
  4433    93.6631    558(24)           556.3121          529.1472  
  4434    93.6831    588(24)           556.5918          529.1389  
  4435    93.7031    606(25)           557.0733          529.1306  
  4436    93.7231    528(23)           557.7714          529.1224  
  4437    93.7431    592(24)           558.7073          529.1142  
  4438    93.7631    540(23)           559.9091          529.1061  
  4439    93.7831    588(24)           560.9572          529.0981  
  4440    93.8031    606(25)           567.3318          529.0902  
  4441    93.8231    590(24)           569.7325          529.0823  
  4442    93.8431    556(24)           572.6373          529.0746  
  4443    93.8631    586(24)           576.1558          529.0668  
  4444    93.8831    560(24)           580.4330          529.0591  
  4445    93.9031    584(24)           585.6544          529.0515  
  4446    93.9231    558(24)           592.0732          529.0439  
  4447    93.9431    588(24)           600.0155          529.0365  
  4448    93.9631    578(24)           609.9245          529.0291  
  4449    93.9831    642(25)           622.3625          529.0217  
  4450    94.0031    630(25)           638.0562          529.0145  
  4451    94.0231    656(26)           657.8241          529.0073  
  4452    94.0431    712(27)           682.4496          529.0001  
  4453    94.0631    750(27)           712.2034          528.9930  
  4454    94.0831    734(27)           745.5889          528.9860  
  4455    94.1031    786(28)           781.1576          528.9791  
  4456    94.1231    782(28)           806.5754          528.9722  
  4457    94.1431    736(27)           815.6962          528.9654  
  4458    94.1631    800(28)           805.4741          528.9586  
  4459    94.1831    758(28)           780.9231          528.9520  
  4460    94.2031    770(28)           750.8719          528.9454  
  4461    94.2231    754(27)           722.3351          528.9388  
  4462    94.2431    700(26)           698.7944          528.9323  
  4463    94.2631    670(26)           681.2405          528.9260  
  4464    94.2831    668(26)           669.4900          528.9196  
  4465    94.3031    688(26)           663.0898          528.9134  
  4466    94.3231    660(26)           661.6379          528.9072  
  4467    94.3431    674(26)           664.8549          528.9011  
  4468    94.3631    632(25)           672.3840          528.8950  
  4469    94.3831    676(26)           683.3341          528.8890  
  4470    94.4031    714(27)           695.5536          528.8831  
  4471    94.4231    728(27)           706.3842          528.8772  
  4472    94.4431    702(26)           707.7495          528.8714  
  4473    94.4631    702(26)           701.5725          528.8657  
  4474    94.4831    684(26)           688.2405          528.8600  
  4475    94.5031    770(28)           671.9054          528.8544  
  4476    94.5231    660(26)           656.1785          528.8489  
  4477    94.5431    664(26)           642.9445          528.8434  
  4478    94.5631    576(24)           632.7580          528.8381  
  4479    94.5831    602(25)           625.5372          528.8328  
  4480    94.6031    648(25)           620.9973          528.8275  
  4481    94.6231    672(26)           618.8890          528.8223  
  4482    94.6431    638(25)           619.0610          528.8172  
  4483    94.6631    636(25)           621.4701          528.8122  
  4484    94.6831    672(26)           626.1284          528.8071  
  4485    94.7031    700(26)           632.9578          528.8022  
  4486    94.7231    666(26)           642.0829          528.7974  
  4487    94.7431    680(26)           650.4700          528.7926  
  4488    94.7631    740(27)           657.9557          528.7878  
  4489    94.7831    660(26)           661.3587          528.7832  
  4490    94.8031    728(27)           659.5951          528.7786  
  4491    94.8231    664(26)           653.8719          528.7742  
  4492    94.8431    644(25)           646.6540          528.7698  
  4493    94.8631    688(26)           640.0390          528.7653  
  4494    94.8831    624(25)           635.1470          528.7610  
  4495    94.9031    634(25)           632.3529          528.7568  
  4496    94.9231    666(26)           631.6695          528.7526  
  4497    94.9431    630(25)           633.0145          528.7485  
  4498    94.9631    668(26)           636.3284          528.7445  
  4499    94.9831    672(26)           641.5981          528.7405  
  4500    95.0031    656(26)           648.8315          528.7367  
  4501    95.0231    662(26)           657.9319          528.7328  
  4502    95.0431    682(26)           669.5518          528.7291  
  4503    95.0631    686(26)           680.8968          528.7253  
  4504    95.0831    732(27)           691.9143          528.7217  
  4505    95.1031    708(27)           702.0509          528.7182  
  4506    95.1231    732(27)           711.8939          528.7147  
  4507    95.1431    716(27)           722.9996          528.7112  
  4508    95.1631    754(27)           737.0826          528.7079  
  4509    95.1831    764(28)           755.6154          528.7047  
  4510    95.2031    770(28)           779.8623          528.7014  
  4511    95.2231    818(29)           811.1952          528.6983  
  4512    95.2431    896(30)           851.3331          528.6953  
  4513    95.2631    916(30)           902.4651          528.6923  
  4514    95.2831    948(31)           967.4583          528.6893  
  4515    95.3031    1020(32)          1049.5881          528.6864 
  4516    95.3231    1218(35)          1152.1360          528.6836 
  4517    95.3431    1340(37)          1276.4176          528.6809 
  4518    95.3631    1454(38)          1418.8918          528.6782 
  4519    95.3831    1576(40)          1563.4683          528.6756 
  4520    95.4031    1616(40)          1680.9436          528.6731 
  4521    95.4231    1578(40)          1735.6604          528.6707 
  4522    95.4431    1466(38)          1708.5906          528.6683 
  4523    95.4631    1478(38)          1613.6271          528.6659 
  4524    95.4831    1462(38)          1485.9363          528.6637 
  4525    95.5031    1282(36)          1357.8501          528.6614 
  4526    95.5231    1200(35)          1247.8700          528.6594 
  4527    95.5431    1078(33)          1162.4453          528.6573 
  4528    95.5631    1104(33)          1101.8680          528.6553 
  4529    95.5831    1052(32)          1064.4226          528.6534 
  4530    95.6031    1062(33)          1048.2483          528.6516 
  4531    95.6231    1052(32)          1052.0474          528.6499 
  4532    95.6431    1068(33)          1074.6682          528.6481 
  4533    95.6631    1066(33)          1113.7538          528.6465 
  4534    95.6831    1170(34)          1167.7454          528.6450 
  4535    95.7031    1190(34)          1215.6006          528.6435 
  4536    95.7231    1144(34)          1243.6699          528.6420 
  4537    95.7431    1120(33)          1236.5449          528.6407 
  4538    95.7631    1174(34)          1191.6460          528.6395 
  4539    95.7831    990(31)          1124.1544          528.6382  
  4540    95.8031    1012(32)          1050.5293          528.6371 
  4541    95.8231    1032(32)           983.0057          528.6360 
  4542    95.8431    882(30)           927.1276          528.6349  
  4543    95.8631    860(29)           883.9728          528.6340  
  4544    95.8831    860(29)           852.7586          528.6331  
  4545    95.9031    830(29)           832.3220          528.6323  
  4546    95.9231    808(28)           821.6842          528.6317  
  4547    95.9431    838(29)           820.2880          528.6309  
  4548    95.9631    810(28)           827.8505          528.6304  
  4549    95.9831    816(29)           846.1040          528.6298  
  4550    96.0031    904(30)           869.3574          528.6293  
  4551    96.0231    876(30)           895.8787          528.6290  
  4552    96.0431    852(29)           918.4376          528.6287  
  4553    96.0631    902(30)           927.3621          528.6284  
  4554    96.0831    872(30)           917.7263          528.6282  
  4555    96.1031    786(28)           890.9846          528.6281  
  4556    96.1231    868(29)           855.2247          528.6281  
  4557    96.1431    798(28)           818.7636          528.6281  
  4558    96.1631    790(28)           786.7641          528.6282  
  4559    96.1831    778(28)           761.2112          528.6284  
  4560    96.2031    738(27)           742.3636          528.6286  
  4561    96.2231    704(27)           729.7883          528.6289  
  4562    96.2431    734(27)           722.9816          528.6293  
  4563    96.2631    746(27)           721.5732          528.6298  
  4564    96.2831    696(26)           725.2785          528.6303  
  4565    96.3031    692(26)           734.7733          528.6309  
  4566    96.3231    776(28)           746.7029          528.6315  
  4567    96.3431    718(27)           759.6508          528.6322  
  4568    96.3631    758(28)           769.5247          528.6331  
  4569    96.3831    716(27)           772.0299          528.6339  
  4570    96.4031    722(27)           765.4841          528.6348  
  4571    96.4231    764(28)           751.8869          528.6359  
  4572    96.4431    652(26)           736.1989          528.6370  
  4573    96.4631    710(27)           721.8638          528.6381  
  4574    96.4831    712(27)           710.9818          528.6393  
  4575    96.5031    700(26)           704.3557          528.6406  
  4576    96.5231    734(27)           702.1998          528.6420  
  4577    96.5431    660(26)           704.5895          528.6434  
  4578    96.5631    686(26)           711.7079          528.6448  
  4579    96.5831    758(28)           723.8958          528.6464  
  4580    96.6031    766(28)           741.5960          528.6480  
  4581    96.6231    786(28)           765.5841          528.6497  
  4582    96.6431    788(28)           794.1227          528.6516  
  4583    96.6631    780(28)           825.1375          528.6534  
  4584    96.6831    778(28)           853.0769          528.6553  
  4585    96.7031    858(29)           870.1479          528.6573  
  4586    96.7231    782(28)           870.2610          528.6594  
  4587    96.7431    814(29)           854.1114          528.6615  
  4588    96.7631    808(28)           828.0140          528.6637  
  4589    96.7831    766(28)           799.6626          528.6659  
  4590    96.8031    776(28)           774.3582          528.6683  
  4591    96.8231    664(26)           754.4606          528.6707  
  4592    96.8431    702(26)           740.5401          528.6731  
  4593    96.8631    688(26)           732.3753          528.6757  
  4594    96.8831    646(25)           729.5931          528.6782  
  4595    96.9031    700(26)           731.9132          528.6809  
  4596    96.9231    734(27)           739.1719          528.6837  
  4597    96.9431    694(26)           751.1600          528.6865  
  4598    96.9631    694(26)           767.2779          528.6895  
  4599    96.9831    762(28)           785.9321          528.6924  
  4600    97.0031    784(28)           804.1656          528.6954  
  4601    97.0231    780(28)           818.2383          528.6985  
  4602    97.0431    724(27)           825.8446          528.7017  
  4603    97.0631    818(29)           828.0673          528.7050  
  4604    97.0831    772(28)           824.4503          528.7083  
  4605    97.1031    768(28)           827.9639          528.7117  
  4606    97.1231    850(29)           837.3212          528.7152  
  4607    97.1431    760(28)           854.5583          528.7188  
  4608    97.1631    910(30)           881.2141          528.7222  
  4609    97.1831    862(29)           918.9515          528.7260  
  4610    97.2031    970(31)           969.8037          528.7297  
  4611    97.2231    1094(33)          1036.3456          528.7335 
  4612    97.2431    1156(34)          1121.3916          528.7374 
  4613    97.2631    1278(36)          1226.8756          528.7413 
  4614    97.2831    1400(37)          1351.7742          528.7454 
  4615    97.3031    1460(38)          1487.6715          528.7495 
  4616    97.3231    1622(40)          1614.6033          528.7536 
  4617    97.3431    1630(40)          1701.5714          528.7578 
  4618    97.3631    1534(39)          1720.4620          528.7621 
  4619    97.3831    1486(39)          1663.7131          528.7665 
  4620    97.4031    1434(38)          1557.8635          528.7709 
  4621    97.4231    1276(36)          1433.1670          528.7755 
  4622    97.4431    1256(35)          1314.8950          528.7800 
  4623    97.4631    1184(34)          1215.7258          528.7847 
  4624    97.4831    1116(33)          1139.5795          528.7895 
  4625    97.5031    1066(33)          1085.9731          528.7943 
  4626    97.5231    1034(32)          1053.2552          528.7991 
  4627    97.5431    988(31)          1039.8263          528.8041  
  4628    97.5631    1008(32)          1045.6943          528.8090 
  4629    97.5831    964(31)          1067.6475          528.8141  
  4630    97.6031    1036(32)          1104.6719          528.8193 
  4631    97.6231    1070(33)          1151.4546          528.8245 
  4632    97.6431    1124(34)          1197.2966          528.8298 
  4633    97.6631    1204(35)          1226.3491          528.8351 
  4634    97.6831    1052(32)          1224.2236          528.8406 
  4635    97.7031    1146(34)          1187.6715          528.8461 
  4636    97.7231    1074(33)          1126.9678          528.8516 
  4637    97.7431    1058(33)          1056.6731          528.8573 
  4638    97.7631    970(31)           991.3593          528.8630  
  4639    97.7831    912(30)           936.1371          528.8688  
  4640    97.8031    930(30)           892.9265          528.8747  
  4641    97.8231    920(30)           861.4363          528.8806  
  4642    97.8431    836(29)           840.7876          528.8867  
  4643    97.8631    870(29)           830.1250          528.8926  
  4644    97.8831    850(29)           829.4224          528.8987  
  4645    97.9031    808(28)           837.1406          528.9051  
  4646    97.9231    868(29)           852.9890          528.9113  
  4647    97.9431    944(31)           874.7929          528.9177  
  4648    97.9631    858(29)           897.8633          528.9241  
  4649    97.9831    924(30)           914.5892          528.9307  
  4650    98.0031    942(31)           916.9236          528.9371  
  4651    98.0231    864(29)           901.3046          528.9438  
  4652    98.0431    814(29)           871.3528          528.9506  
  4653    98.0631    836(29)           834.3102          528.9573  
  4654    98.0831    802(28)           798.3725          528.9641  
  4655    98.1031    744(27)           767.0178          528.9711  
  4656    98.1231    732(27)           741.7542          528.9781  
  4657    98.1431    708(27)           722.6475          528.9851  
  4658    98.1631    724(27)           709.2872          528.9923  
  4659    98.1831    682(26)           703.2887          528.9995  
  4660    98.2031    714(27)           700.1467          529.0067  
  4661    98.2231    716(27)           701.6360          529.0141  
  4662    98.2431    716(27)           707.3629          529.0215  
  4663    98.2631    736(27)           716.3812          529.0291  
  4664    98.2831    788(28)           726.6205          529.0366  
  4665    98.3031    726(27)           734.5479          529.0442  
  4666    98.3231    730(27)           736.0627          529.0519  
  4667    98.3431    698(26)           728.7725          529.0597  
  4668    98.3631    722(27)           713.7396          529.0674  
  4669    98.3831    736(27)           694.5239          529.0754  
  4670    98.4031    710(27)           673.7849          529.0834  
  4671    98.4231    708(27)           655.7664          529.0915  
  4672    98.4431    698(26)           640.3461          529.0996  
  4673    98.4631    658(26)           627.5607          529.1078  
  4674    98.4831    630(25)           617.1138          529.1161  
  4675    98.5031    594(24)           608.6009          529.1245  
  4676    98.5231    612(25)           602.7181          529.1328  
  4677    98.5431    608(25)           597.0510          529.1414  
  4678    98.5631    612(25)           592.3876          529.1499  
  4679    98.5831    632(25)           588.5381          529.1584  
  4680    98.6031    622(25)           585.3506          529.1672  
  4681    98.6231    602(25)           582.7133          529.1760  
  4682    98.6431    568(24)           580.5361          529.1849  
  4683    98.6631    594(24)           578.7534          529.1937  
  4684    98.6831    568(24)           577.3125          529.2028  
  4685    98.7031    588(24)           576.1754          529.2117  
  4686    98.7231    592(24)           574.8177          529.2209  
  4687    98.7431    606(25)           574.2198          529.2301  
  4688    98.7631    578(24)           573.8614          529.2394  
  4689    98.7831    608(25)           573.7343          529.2487  
  4690    98.8031    554(24)           573.8364          529.2581  
  4691    98.8231    556(24)           575.5425          529.2676  
  4692    98.8431    602(25)           576.1495          529.2772  
  4693    98.8631    646(25)           577.0133          529.2868  
  4694    98.8831    590(24)           578.1555          529.2964  
  4695    98.9031    620(25)           579.6044          529.3063  
  4696    98.9231    600(24)           581.3990          529.3161  
  4697    98.9431    552(23)           583.5873          529.3260  
  4698    98.9631    620(25)           586.2346          529.3359  
  4699    98.9831    566(24)           589.4204          529.3461  
  4700    99.0031    620(25)           593.2517          529.3562  
  4701    99.0231    612(25)           597.8604          529.3664  
  4702    99.0431    642(25)           603.4218          529.3766  
  4703    99.0631    636(25)           605.9309          529.3870  
  4704    99.0831    588(24)           614.2385          529.3973  
  4705    99.1031    596(24)           624.3950          529.4079  
  4706    99.1231    670(26)           636.8737          529.4184  
  4707    99.1431    678(26)           652.9563          529.4291  
  4708    99.1631    674(26)           671.9893          529.4397  
  4709    99.1831    716(27)           695.3462          529.4506  
  4710    99.2031    746(27)           723.4504          529.4614  
  4711    99.2231    786(28)           755.9315          529.4723  
  4712    99.2431    818(29)           790.6652          529.4833  
  4713    99.2631    824(29)           822.7852          529.4943  
  4714    99.2831    834(29)           845.1262          529.5054  
  4715    99.3031    834(29)           851.2354          529.5166  
  4716    99.3231    826(29)           839.8306          529.5279  
  4717    99.3431    790(28)           815.8450          529.5392  
  4718    99.3631    754(27)           786.8145          529.5506  
  4719    99.3831    760(28)           756.7063          529.5621  
  4720    99.4031    728(27)           733.1605          529.5737  
  4721    99.4231    756(27)           715.1418          529.5853  
  4722    99.4431    684(26)           704.4123          529.5969  
  4723    99.4631    728(27)           697.2605          529.6088  
  4724    99.4831    738(27)           695.0021          529.6206  
  4725    99.5031    700(26)           697.3913          529.6324  
  4726    99.5231    714(27)           704.2585          529.6445  
  4727    99.5431    702(26)           715.3258          529.6565  
  4728    99.5631    728(27)           729.8400          529.6687  
  4729    99.5831    740(27)           746.0309          529.6808  
  4730    99.6031    736(27)           760.8561          529.6931  
  4731    99.6231    752(27)           770.6611          529.7054  
  4732    99.6431    758(28)           773.2081          529.7179  
  4733    99.6631    710(27)           769.3638          529.7303  
  4734    99.6831    730(27)           762.5532          529.7429  
  4735    99.7031    730(27)           756.6429          529.7555  
  4736    99.7231    704(27)           753.3627          529.7682  
  4737    99.7431    758(28)           756.6055          529.7810  
  4738    99.7631    810(28)           766.2374          529.7939  
  4739    99.7831    816(29)           783.9209          529.8067  
  4740    99.8031    824(29)           808.8333          529.8198  
  4741    99.8231    886(30)           842.8037          529.8328  
  4742    99.8431    938(31)           886.5911          529.8459  
  4743    99.8631    1030(32)           940.0259          529.8591 
  4744    99.8831    1108(33)          1000.5276          529.8723 
  4745    99.9031    1134(34)          1061.1172          529.8857 
  4746    99.9231    1130(34)          1109.8252          529.8992 
  4747    99.9431    1066(33)          1132.9027          529.9126 
  4748    99.9631    1060(33)          1122.7971          529.9261 
  4749    99.9831    1026(32)          1083.7483          529.9398 
  4750   100.0031    1036(32)          1028.5425          529.9535 
  4751   100.0231    962(31)           970.4553          529.9672  
  4752   100.0431    856(29)           918.1094          529.9811  
  4753   100.0631    878(30)           874.8000          529.9951  
  4754   100.0831    874(30)           843.0798          530.0090  
  4755   100.1031    882(30)           820.8537          530.0231  
  4756   100.1231    812(28)           807.9282          530.0372  
  4757   100.1431    858(29)           803.6614          530.0514  
  4758   100.1631    876(30)           807.6264          530.0656  
  4759   100.1831    832(29)           819.4180          530.0800  
  4760   100.2031    896(30)           838.1624          530.0944  
  4761   100.2231    856(29)           861.7217          530.1089  
  4762   100.2431    922(30)           885.7708          530.1235  
  4763   100.2631    904(30)           903.7407          530.1381  
  4764   100.2831    890(30)           909.1271          530.1526  
  4765   100.3031    864(29)           899.3940          530.1676  
  4766   100.3231    878(30)           877.8572          530.1823  
  4767   100.3431    850(29)           851.2426          530.1972  
  4768   100.3631    828(29)           825.7593          530.2122  
  4769   100.3831    816(29)           805.2719          530.2274  
  4770   100.4031    804(28)           791.5723          530.2425  
  4771   100.4231    806(28)           785.5356          530.2577  
  4772   100.4431    820(29)           786.8143          530.2729  
  4773   100.4631    864(29)           795.8252          530.2883  
  4774   100.4831    900(30)           812.7151          530.3036  
  4775   100.5031    930(30)           837.3784          530.3192  
  4776   100.5231    1012(32)           868.7157          530.3347 
  4777   100.5431    940(31)           903.5880          530.3503  
  4778   100.5631    1014(32)           935.7856          530.3660 
  4779   100.5831    1000(32)           956.5970          530.3818 
  4780   100.6031    918(30)           958.5632          530.3976  
  4781   100.6231    1010(32)           940.3054          530.4136 
  4782   100.6431    874(30)           907.5251          530.4296  
  4783   100.6631    870(29)           868.9493          530.4456  
  4784   100.6831    844(29)           831.6807          530.4617  
  4785   100.7031    806(28)           799.6987          530.4779  
  4786   100.7231    766(28)           775.7495          530.4941  
  4787   100.7431    768(28)           757.2833          530.5106  
  4788   100.7631    776(28)           745.2032          530.5269  
  4789   100.7831    746(27)           739.0399          530.5434  
  4790   100.8031    792(28)           738.4580          530.5600  
  4791   100.8231    770(28)           743.2263          530.5766  
  4792   100.8431    778(28)           753.0484          530.5934  
  4793   100.8631    804(28)           767.2039          530.6101  
  4794   100.8831    794(28)           783.9928          530.6269  
  4795   100.9031    812(28)           800.2353          530.6439  
  4796   100.9231    794(28)           811.6722          530.6608  
  4797   100.9431    764(28)           814.7756          530.6779  
  4798   100.9631    836(29)           809.1176          530.6950  
  4799   100.9831    822(29)           797.7454          530.7122  
  4800   101.0031    764(28)           785.1412          530.7295  
  4801   101.0231    734(27)           775.0796          530.7468  
  4802   101.0431    750(27)           769.8724          530.7642  
  4803   101.0631    702(26)           770.3340          530.7817  
  4804   101.0831    826(29)           778.0163          530.7993  
  4805   101.1031    778(28)           793.0593          530.8170  
  4806   101.1231    852(29)           816.0369          530.8346  
  4807   101.1431    824(29)           847.3916          530.8524  
  4808   101.1631    912(30)           886.8040          530.8702  
  4809   101.1831    962(31)           932.2168          530.8881  
  4810   101.2031    970(31)           978.3179          530.9061  
  4811   101.2231    1000(32)          1016.0438          530.9242 
  4812   101.2431    994(32)          1034.7870          530.9423  
  4813   101.2631    1036(32)          1028.0336          530.9604 
  4814   101.2831    978(31)           997.9823          530.9788  
  4815   101.3031    878(30)           953.9084          530.9971  
  4816   101.3231    882(30)           906.1635          531.0155  
  4817   101.3431    872(30)           862.0498          531.0341  
  4818   101.3631    762(28)           828.5953          531.0526  
  4819   101.3831    788(28)           799.8381          531.0712  
  4820   101.4031    758(28)           778.5133          531.0899  
  4821   101.4231    708(27)           765.1090          531.1086  
  4822   101.4431    750(27)           758.5527          531.1274  
  4823   101.4631    736(27)           758.4553          531.1463  
  4824   101.4831    768(28)           764.5173          531.1653  
  4825   101.5031    714(27)           776.2603          531.1844  
  4826   101.5231    762(28)           792.4993          531.2036  
  4827   101.5431    840(29)           810.6747          531.2228  
  4828   101.5631    756(27)           826.4165          531.2419  
  4829   101.5831    778(28)           834.3521          531.2613  
  4830   101.6031    766(28)           830.6945          531.2808  
  4831   101.6231    816(29)           815.7371          531.3002  
  4832   101.6431    816(29)           793.5721          531.3197  
  4833   101.6631    760(28)           769.3932          531.3394  
  4834   101.6831    774(28)           747.0965          531.3591  
  4835   101.7031    736(27)           730.5189          531.3789  
  4836   101.7231    768(28)           714.8817          531.3986  
  4837   101.7431    746(27)           706.1464          531.4185  
  4838   101.7631    748(27)           702.0452          531.4385  
  4839   101.7831    730(27)           702.3659          531.4586  
  4840   101.8031    760(28)           706.8303          531.4787  
  4841   101.8231    754(27)           714.8885          531.4990  
  4842   101.8431    730(27)           725.3225          531.5192  
  4843   101.8631    730(27)           735.8621          531.5396  
  4844   101.8831    748(27)           743.2286          531.5599  
  4845   101.9031    706(27)           744.2354          531.5804  
  4846   101.9231    742(27)           737.6264          531.6010  
  4847   101.9431    698(26)           724.9156          531.6215  
  4848   101.9631    668(26)           709.2397          531.6423  
  4849   101.9831    664(26)           693.5782          531.6630  
  4850   102.0031    696(26)           679.7782          531.6838  
  4851   102.0231    644(25)           668.6520          531.7048  
  4852   102.0431    672(26)           660.3550          531.7256  
  4853   102.0631    638(25)           653.7353          531.7468  
  4854   102.0831    646(25)           650.7091          531.7679  
  4855   102.1031    640(25)           650.0688          531.7890  
  4856   102.1231    640(25)           651.7228          531.8103  
  4857   102.1431    724(27)           655.6014          531.8316  
  4858   102.1631    690(26)           661.5578          531.8530  
  4859   102.1831    630(25)           669.2115          531.8745  
  4860   102.2031    692(26)           677.7208          531.8961  
  4861   102.2231    666(26)           685.7186          531.9176  
  4862   102.2431    692(26)           691.6484          531.9393  
  4863   102.2631    702(26)           694.5944          531.9611  
  4864   102.2831    716(27)           694.9881          531.9828  
  4865   102.3031    670(26)           694.3882          532.0048  
  4866   102.3231    710(27)           694.6284          532.0267  
  4867   102.3431    704(27)           697.1760          532.0488  
  4868   102.3631    692(26)           703.0223          532.0709  
  4869   102.3831    706(27)           711.5181          532.0930  
  4870   102.4031    778(28)           725.9871          532.1153  
  4871   102.4231    726(27)           745.6441          532.1376  
  4872   102.4431    824(29)           770.9708          532.1600  
  4873   102.4631    802(28)           802.0846          532.1824  
  4874   102.4831    826(29)           838.0228          532.2050  
  4875   102.5031    830(29)           875.8926          532.2275  
  4876   102.5231    916(30)           910.0294          532.2502  
  4877   102.5431    918(30)           932.8436          532.2730  
  4878   102.5631    892(30)           938.0137          532.2958  
  4879   102.5831    848(29)           924.5229          532.3187  
  4880   102.6031    890(30)           897.4135          532.3417  
  4881   102.6231    882(30)           864.4255          532.3646  
  4882   102.6431    770(28)           832.0612          532.3878  
  4883   102.6631    828(29)           804.1620          532.4108  
  4884   102.6831    768(28)           782.2556          532.4341  
  4885   102.7031    730(27)           766.6137          532.4575  
  4886   102.7231    756(27)           756.9553          532.4808  
  4887   102.7431    780(28)           752.2471          532.5043  
  4888   102.7631    782(28)           753.5561          532.5278  
  4889   102.7831    744(27)           760.0445          532.5514  
  4890   102.8031    716(27)           771.5746          532.5750  
  4891   102.8231    778(28)           787.8157          532.5988  
  4892   102.8431    774(28)           807.8085          532.6226  
  4893   102.8631    808(28)           829.5317          532.6464  
  4894   102.8831    808(28)           849.7588          532.6704  
  4895   102.9031    818(29)           864.9269          532.6943  
  4896   102.9231    844(29)           873.1490          532.7184  
  4897   102.9431    848(29)           875.6629          532.7426  
  4898   102.9631    858(29)           876.2666          532.7668  
  4899   102.9831    856(29)           879.3348          532.7911  
  4900   103.0031    842(29)           888.4058          532.8155  
  4901   103.0231    894(30)           905.9458          532.8400  
  4902   103.0431    968(31)           933.7806          532.8644  
  4903   103.0631    950(31)           971.8441          532.8890  
  4904   103.0831    1068(33)          1025.0240          532.9136 
  4905   103.1031    1168(34)          1092.7693          532.9384 
  4906   103.1231    1250(35)          1174.8235          532.9631 
  4907   103.1431    1338(37)          1267.9072          532.9880 
  4908   103.1631    1368(37)          1363.0543          533.0129 
  4909   103.1831    1406(37)          1444.5144          533.0380 
  4910   103.2031    1430(38)          1492.5767          533.0629 
  4911   103.2231    1378(37)          1492.9757          533.0881 
  4912   103.2431    1376(37)          1446.0200          533.1133 
  4913   103.2631    1260(35)          1368.5709          533.1385 
  4914   103.2831    1172(34)          1276.2087          533.1639 
  4915   103.3031    1080(33)          1186.6874          533.1894 
  4916   103.3231    1036(32)          1108.6974          533.2148 
  4917   103.3431    950(31)          1045.6125          533.2404  
  4918   103.3631    978(31)           997.7084          533.2660  
  4919   103.3831    914(30)           964.0892          533.2917  
  4920   103.4031    934(31)           943.6941          533.3174  
  4921   103.4231    966(31)           934.8043          533.3433  
  4922   103.4431    922(30)           938.4976          533.3691  
  4923   103.4631    964(31)           953.3190          533.3951  
  4924   103.4831    988(31)           978.0404          533.4212  
  4925   103.5031    986(31)          1009.8251          533.4473  
  4926   103.5231    1048(32)          1042.9602          533.4734 
  4927   103.5431    1000(32)          1068.5996          533.4997 
  4928   103.5631    1066(33)          1076.9158          533.5261 
  4929   103.5831    1024(32)          1061.9509          533.5524 
  4930   103.6031    1006(32)          1025.3942          533.5789 
  4931   103.6231    934(31)           976.2813          533.6053  
  4932   103.6431    864(29)           921.8129          533.6320  
  4933   103.6631    910(30)           869.7950          533.6587  
  4934   103.6831    820(29)           823.6031          533.6854  
  4935   103.7031    784(28)           784.2458          533.7122  
  4936   103.7231    740(27)           751.3757          533.7391  
  4937   103.7431    726(27)           723.6027          533.7661  
  4938   103.7631    734(27)           701.0823          533.7930  
  4939   103.7831    706(27)           682.3809          533.8201  
  4940   103.8031    654(26)           666.7780          533.8473  
  4941   103.8231    678(26)           653.6648          533.8745  
  4942   103.8431    656(26)           642.5759          533.9017  
  4943   103.8631    614(25)           633.1301          533.9291  
  4944   103.8831    660(26)           625.0270          533.9566  
  4945   103.9031    634(25)           618.0376          533.9841  
  4946   103.9231    616(25)           613.2643          534.0117  
  4947   103.9431    620(25)           607.9986          534.0393  
  4948   103.9631    610(25)           603.3846          534.0670  
  4949   103.9831    614(25)           599.3284          534.0948  
  4950   104.0031    602(25)           595.7469          534.1227  
  4951   104.0231    626(25)           592.5775          534.1506  
  4952   104.0431    632(25)           589.7648          534.1785  
  4953   104.0631    620(25)           587.2631          534.2065  
  4954   104.0831    614(25)           585.0370          534.2347  
  4955   104.1031    570(24)           582.7877          534.2630  
  4956   104.1231    604(25)           581.0275          534.2911  
  4957   104.1431    604(25)           579.4614          534.3195  
  4958   104.1631    616(25)           578.0717          534.3479  
  4959   104.1831    620(25)           576.8416          534.3764  
  4960   104.2031    580(24)           575.7585          534.4050  
  4961   104.2231    584(24)           574.8105          534.4335  
  4962   104.2431    582(24)           573.9881          534.4622  
  4963   104.2631    574(24)           573.2838          534.4910  
  4964   104.2831    622(25)           573.3353          534.5198  
  4965   104.3031    590(24)           572.8616          534.5486  
  4966   104.3231    622(25)           572.4900          534.5776  
  4967   104.3431    610(25)           572.2178          534.6066  
  4968   104.3631    622(25)           572.0425          534.6357  
  4969   104.3831    582(24)           571.9633          534.6649  
  4970   104.4031    556(24)           570.6700          534.6941  
  4971   104.4231    582(24)           570.8105          534.7233  
  4972   104.4431    572(24)           571.0482          534.7527  
  4973   104.4631    538(23)           571.3856          534.7822  
  4974   104.4831    592(24)           571.8264          534.8117  
  4975   104.5031    594(24)           572.3755          534.8412  
  4976   104.5231    558(24)           573.0388          534.8708  
  4977   104.5431    584(24)           573.8239          534.9005  
  4978   104.5631    634(25)           575.2629          534.9304  
  4979   104.5831    610(25)           576.3312          534.9603  
  4980   104.6031    588(24)           577.5546          534.9902  
  4981   104.6231    590(24)           578.9477          535.0201  
  4982   104.6431    580(24)           580.5297          535.0502  
  4983   104.6631    612(25)           582.3209          535.0802  
  4984   104.6831    618(25)           584.3488          535.1105  
  4985   104.7031    596(24)           586.6421          535.1407  
  4986   104.7231    630(25)           589.2383          535.1711  
  4987   104.7431    576(24)           592.1826          535.2015  
  4988   104.7631    586(24)           595.5255          535.2319  
  4989   104.7831    600(24)           598.6946          535.2624  
  4990   104.8031    636(25)           603.0576          535.2930  
  4991   104.8231    570(24)           608.0603          535.3237  
  4992   104.8431    594(24)           613.8171          535.3544  
  4993   104.8631    584(24)           620.4761          535.3851  
  4994   104.8831    630(25)           628.2230          535.4160  
  4995   104.9031    616(25)           637.2804          535.4470  
  4996   104.9231    694(26)           648.2023          535.4780  
  4997   104.9431    662(26)           660.8307          535.5090  
  4998   104.9631    646(25)           675.8876          535.5402  
  4999   104.9831    724(27)           693.9365          535.5714  
  5000   105.0031    722(27)           715.7047          535.6027  
  5001   105.0231    778(28)           742.0348          535.6340  
_pd_proc_number_of_points   5001
 
loop_                          
      _refln_index_h           
      _refln_index_k           
      _refln_index_l           
      _refln_mult              
      _pd_refln_phase_id       
      _refln_observed_status   
      _refln_F_squared_meas    
      _refln_F_squared_calc    
      _refln_phase_calc        
      _refln_d_spacing         
   1   1   0 12  1  o        169.4457      169.4457   96.10   7.28848
   1   1   0 12  1  o          0.0000      169.4457   96.10   7.28848
   1   1   1  8  1  o      23857.2168    23110.7988  256.07   5.95102
   1   1   1  8  1  o          0.0000    23110.7988  256.07   5.95102
   2   0   0  6  1  o        530.9875      428.3290    3.59   5.15373
   2   0   0  6  1  o          0.0000      428.3290    3.59   5.15373
   1   2   0 12  1  o      35192.5234    34243.6172   94.18   4.60964
   2   1   0 12  1  o       3436.7148     3344.0498  184.67   4.60964
   1   2   0 12  1  o          0.0000    34243.6172   94.18   4.60964
   2   1   0 12  1  o          0.0000     3344.0498  184.67   4.60964
   2   1   1 24  1  o      12641.4355    12512.9805  180.57   4.20800
   2   1   1 24  1  o          0.0000    12512.9805  180.57   4.20800
   2   2   0 12  1  o        855.9614      839.8510   12.22   3.64424
   2   2   0 12  1  o          0.0000      839.8510   12.22   3.64424
   2   2   1 24  1  o       6339.9321     6193.4438   58.11   3.43582
   2   2   1 24  1  o          0.0000     6193.4438   58.11   3.43582
   1   3   0 12  1  o      65744.4688    66064.4766  273.47   3.25951
   3   1   0 12  1  o      45912.4375    46135.9141  273.44   3.25951
   1   3   0 12  1  o          0.0000    66064.4766  273.47   3.25951
   3   1   0 12  1  o          0.0000    46135.9141  273.44   3.25951
   3   1   1 24  1  o      15507.3242    15441.5020  263.20   3.10782
   3   1   1 24  1  o          0.0000    15441.5020  263.20   3.10782
   2   2   2  8  1  o        943.8847      781.1403  338.49   2.97551
   2   2   2  8  1  o          0.0000      781.1403  338.49   2.97551
   2   3   0 12  1  o       3317.2673     3175.4094  180.78   2.85878
   3   2   0 12  1  o      18587.9453    17793.0605  275.03   2.85878
   2   3   0 12  1  o          0.0000     3175.4094  180.78   2.85878
   3   2   0 12  1  o          0.0000    17793.0605  275.03   2.85878
   2   3   1 24  1  o      27803.2344    28161.7402  339.54   2.75479
   3   2   1 24  1  o      42865.4023    43418.1250  170.28   2.75479
   2   3   1 24  1  o          0.0000    28161.7402  339.54   2.75479
   3   2   1 24  1  o          0.0000    43418.1250  170.28   2.75479
   4   0   0  6  1  o      12782.0850    14312.5781  187.45   2.57687
   4   0   0  6  1  o          0.0000    14312.5781  187.45   2.57687
   1   4   0 12  1  o        199.2994      213.5501  264.62   2.49993
   3   2   2 24  1  o       3748.1162     4016.1216  358.52   2.49993
   4   1   0 12  1  o       2101.2603     2251.5088    8.77   2.49993
   1   4   0 12  1  o          0.0000      213.5501  264.62   2.49993
   3   2   2 24  1  o          0.0000     4016.1216  358.52   2.49993
   4   1   0 12  1  o          0.0000     2251.5088    8.77   2.49993
   3   3   0 12  1  o       1113.7024     1521.1719  275.12   2.42949
   4   1   1 24  1  o        223.8282      305.7201  252.05   2.42949
   3   3   0 12  1  o          0.0000     1521.1719  275.12   2.42949
   4   1   1 24  1  o          0.0000      305.7201  252.05   2.42949
   3   3   1 24  1  o       3399.5310     3653.2581  344.31   2.36469
   3   3   1 24  1  o          0.0000     3653.2581  344.31   2.36469
   2   4   0 12  1  o         14.0919       21.6491  162.62   2.30482
   4   2   0 12  1  o        698.1305     1072.5283  184.58   2.30482
   2   4   0 12  1  o          0.0000       21.6491  162.62   2.30482
   4   2   0 12  1  o          0.0000     1072.5283  184.58   2.30482
   2   4   1 24  1  o       7810.4907     7708.1060  268.54   2.24927
   4   2   1 24  1  o        592.7045      584.9349   45.77   2.24927
   2   4   1 24  1  o          0.0000     7708.1060  268.54   2.24927
   4   2   1 24  1  o          0.0000      584.9349   45.77   2.24927
   3   3   2 24  1  o       1392.1729     1387.2059  302.12   2.19756
   3   3   2 24  1  o          0.0000     1387.2059  302.12   2.19756
   4   2   2 24  1  o      31451.0332    30993.8047  104.13   2.10400
   4   2   2 24  1  o          0.0000    30993.8047  104.13   2.10400
   3   4   0 12  1  o       1874.7273     1806.7256   95.69   2.06149
   4   3   0 12  1  o      16559.8379    15959.1650    4.01   2.06149
   3   4   0 12  1  o          0.0000     1806.7256   95.69   2.06149
   4   3   0 12  1  o          0.0000    15959.1650    4.01   2.06149
   1   5   0 12  1  o        986.3416      973.5223  100.05   2.02146
   3   4   1 24  1  o      15557.5957    15355.3975  153.06   2.02146
   4   3   1 24  1  o       8294.8887     8187.0820  180.57   2.02146
   5   1   0 12  1  o      11890.4600    11735.9229  276.01   2.02146
   1   5   0 12  1  o          0.0000      973.5223  100.05   2.02146
   3   4   1 24  1  o          0.0000    15355.3975  153.06   2.02146
   4   3   1 24  1  o          0.0000     8187.0820  180.57   2.02146
   5   1   0 12  1  o          0.0000    11735.9229  276.01   2.02146
   3   3   3  8  1  o      28711.6563    27930.1465  211.40   1.98367
   5   1   1 24  1  o       4600.9692     4475.7344   38.09   1.98367
   3   3   3  8  1  o          0.0000    27930.1465  211.40   1.98367
   5   1   1 24  1  o          0.0000     4475.7344   38.09   1.98367
   2   5   0 12  1  o      31246.5586    30669.6152    4.18   1.91405
   3   4   2 24  1  o        526.3401      516.6216  220.55   1.91405
   4   3   2 24  1  o      19358.5664    19001.1250   81.76   1.91405
   5   2   0 12  1  o       6280.7637     6164.7944  275.68   1.91405
   2   5   0 12  1  o          0.0000    30669.6152    4.18   1.91405
   3   4   2 24  1  o          0.0000      516.6216  220.55   1.91405
   4   3   2 24  1  o          0.0000    19001.1250   81.76   1.91405
   5   2   0 12  1  o          0.0000     6164.7944  275.68   1.91405
   2   5   1 24  1  o       5151.2466     4861.6763  356.98   1.88188
   5   2   1 24  1  o       1908.0195     1800.7628   59.74   1.88188
   2   5   1 24  1  o          0.0000     4861.6763  356.98   1.88188
   5   2   1 24  1  o          0.0000     1800.7628   59.74   1.88188
   4   4   0 12  1  o       8294.6377     7763.6758    5.94   1.82212
   4   4   0 12  1  o          0.0000     7763.6758    5.94   1.82212
   4   4   1 24  1  o      13037.2529    12687.1592  204.55   1.79430
   5   2   2 24  1  o       1679.6838     1634.5787  309.92   1.79430
   4   4   1 24  1  o          0.0000    12687.1592  204.55   1.79430
   5   2   2 24  1  o          0.0000     1634.5787  309.92   1.79430
   3   5   0 12  1  o      13357.2246    12968.1318   94.50   1.76772
   4   3   3 24  1  o       2244.2593     2178.8845  126.92   1.76772
   5   3   0 12  1  o       6964.0488     6761.1880   96.19   1.76772
   3   5   0 12  1  o          0.0000    12968.1318   94.50   1.76772
   4   3   3 24  1  o          0.0000     2178.8845  126.92   1.76772
   5   3   0 12  1  o          0.0000     6761.1880   96.19   1.76772
   3   5   1 24  1  o        391.1624      396.7707   59.98   1.74228
   5   3   1 24  1  o       1518.8774     1540.6544   76.05   1.74228
   3   5   1 24  1  o          0.0000      396.7707   59.98   1.74228
   5   3   1 24  1  o          0.0000     1540.6544   76.05   1.74228
   4   4   2 24  1  o       1628.4071     1415.7930  121.21   1.71791
   6   0   0  6  1  o        902.0798      784.2991  186.91   1.71791
   4   4   2 24  1  o          0.0000     1415.7930  121.21   1.71791
   6   0   0  6  1  o          0.0000      784.2991  186.91   1.71791
   1   6   0 12  1  o       6330.3545     6343.1665  275.68   1.69454
   6   1   0 12  1  o      10842.3379    10864.2822    4.07   1.69454
   1   6   0 12  1  o          0.0000     6343.1665  275.68   1.69454
   6   1   0 12  1  o          0.0000    10864.2822    4.07   1.69454
   3   5   2 24  1  o      15291.7100    15075.1162  140.75   1.67209
   5   3   2 24  1  o      14316.9375    14114.1504  331.43   1.67209
   6   1   1 24  1  o      15351.8174    15134.3721   95.01   1.67209
   3   5   2 24  1  o          0.0000    15075.1162  140.75   1.67209
   5   3   2 24  1  o          0.0000    14114.1504  331.43   1.67209
   6   1   1 24  1  o          0.0000    15134.3721   95.01   1.67209
   2   6   0 12  1  o       8565.5322     7872.1626  186.02   1.62975
   6   2   0 12  1  o       7966.1533     7321.3027  185.65   1.62975
   2   6   0 12  1  o          0.0000     7872.1626  186.02   1.62975
   6   2   0 12  1  o          0.0000     7321.3027  185.65   1.62975
   2   6   1 24  1  o       2465.0344     2480.7437  182.18   1.60976
   4   4   3 24  1  o       2742.8088     2760.2883  244.03   1.60976
   4   5   0 12  1  o       1141.6707     1148.9463  185.64   1.60976
   5   4   0 12  1  o        994.8295     1001.1677  274.08   1.60976
   6   2   1 24  1  o       8689.2168     8744.5771  177.68   1.60976
   2   6   1 24  1  o          0.0000     2480.7437  182.18   1.60976
   4   4   3 24  1  o          0.0000     2760.2883  244.03   1.60976
   4   5   0 12  1  o          0.0000     1148.9463  185.64   1.60976
   5   4   0 12  1  o          0.0000     1001.1677  274.08   1.60976
   6   2   1 24  1  o          0.0000     8744.5771  177.68   1.60976
   4   5   1 24  1  o       9966.4736     9781.5400   59.75   1.59048
   5   4   1 24  1  o       5509.2563     5407.0269  199.56   1.59048
   4   5   1 24  1  o          0.0000     9781.5400   59.75   1.59048
   5   4   1 24  1  o          0.0000     5407.0269  199.56   1.59048
   5   3   3 24  1  o       1674.7137     1609.3470  223.87   1.57187
   5   3   3 24  1  o          0.0000     1609.3470  223.87   1.57187
   6   2   2 24  1  o       6188.9390     5992.7866  108.82   1.55391
   6   2   2 24  1  o          0.0000     5992.7866  108.82   1.55391
   3   6   0 12  1  o      14400.0186    14072.4658   94.06   1.53655
   4   5   2 24  1  o       4340.8081     4242.0693   97.25   1.53655
   5   4   2 24  1  o      11715.3174    11448.8330  205.76   1.53655
   6   3   0 12  1  o        468.2882      457.6362  181.92   1.53655
   3   6   0 12  1  o          0.0000    14072.4658   94.06   1.53655
   4   5   2 24  1  o          0.0000     4242.0693   97.25   1.53655
   5   4   2 24  1  o          0.0000    11448.8330  205.76   1.53655
   6   3   0 12  1  o          0.0000      457.6362  181.92   1.53655
   3   6   1 24  1  o       3193.1602     3220.3347  296.39   1.51975
   6   3   1 24  1  o      17098.8535    17244.3691  116.51   1.51975
   3   6   1 24  1  o          0.0000     3220.3347  296.39   1.51975
   6   3   1 24  1  o          0.0000    17244.3691  116.51   1.51975
   4   4   4  8  1  o      18483.5352    17112.1348  135.41   1.48775
   4   4   4  8  1  o          0.0000    17112.1348  135.41   1.48775
   3   6   2 24  1  o       6413.4541     6195.0747  212.39   1.47249
   6   3   2 24  1  o       5591.2358     5400.8535  251.45   1.47249
   3   6   2 24  1  o          0.0000     6195.0747  212.39   1.47249
   6   3   2 24  1  o          0.0000     5400.8535  251.45   1.47249
   1   7   0 12  1  o      11872.7607    11936.8008   95.84   1.45770
   4   5   3 24  1  o       7736.3760     7778.1050  321.46   1.45770
   5   4   3 24  1  o       3071.6938     3088.2622  314.84   1.45770
   5   5   0 12  1  o       2103.2070     2114.5515   96.76   1.45770
   7   1   0 12  1  o       2414.7700     2427.7949   95.67   1.45770
   1   7   0 12  1  o          0.0000    11936.8008   95.84   1.45770
   4   5   3 24  1  o          0.0000     7778.1050  321.46   1.45770
   5   4   3 24  1  o          0.0000     3088.2622  314.84   1.45770
   5   5   0 12  1  o          0.0000     2114.5515   96.76   1.45770
   7   1   0 12  1  o          0.0000     2427.7949   95.67   1.45770
   5   5   1 24  1  o       5688.3164     5828.5366  250.24   1.44333
   7   1   1 24  1  o       4372.0137     4479.7861    6.72   1.44333
   5   5   1 24  1  o          0.0000     5828.5366  250.24   1.44333
   7   1   1 24  1  o          0.0000     4479.7861    6.72   1.44333
   4   6   0 12  1  o        715.0878      769.7261  182.86   1.42939
   6   4   0 12  1  o       1285.0836     1383.2742    0.43   1.42939
   4   6   0 12  1  o          0.0000      769.7261  182.86   1.42939
   6   4   0 12  1  o          0.0000     1383.2742    0.43   1.42939
   2   7   0 12  1  o       7495.9336     8225.0254  184.05   1.41584
   4   6   1 24  1  o       5304.1733     5820.0840  238.11   1.41584
   6   4   1 24  1  o       1429.5288     1568.5719  100.53   1.41584
   7   2   0 12  1  o        536.9912      589.2217   99.70   1.41584
   2   7   0 12  1  o          0.0000     8225.0254  184.05   1.41584
   4   6   1 24  1  o          0.0000     5820.0840  238.11   1.41584
   6   4   1 24  1  o          0.0000     1568.5719  100.53   1.41584
   7   2   0 12  1  o          0.0000      589.2217   99.70   1.41584
   2   7   1 24  1  o        637.3760      706.8318  186.73   1.40267
   5   5   2 24  1  o       1841.0590     2041.6816   50.93   1.40267
   6   3   3 24  1  o       1091.5695     1210.5193  222.63   1.40267
   7   2   1 24  1  o       1005.3643     1114.9209  104.98   1.40267
   2   7   1 24  1  o          0.0000      706.8318  186.73   1.40267
   5   5   2 24  1  o          0.0000     2041.6816   50.93   1.40267
   6   3   3 24  1  o          0.0000     1210.5193  222.63   1.40267
   7   2   1 24  1  o          0.0000     1114.9209  104.98   1.40267
   4   6   2 24  1  o       1236.0295     1165.2241    4.80   1.37739
   6   4   2 24  1  o       3937.2017     3711.6606  342.52   1.37739
   4   6   2 24  1  o          0.0000     1165.2241    4.80   1.37739
   6   4   2 24  1  o          0.0000     3711.6606  342.52   1.37739
   5   4   4 24  1  o       1117.7478     1051.1586   62.37   1.36526
   7   2   2 24  1  o       2940.1255     2764.9692  270.55   1.36526
   5   4   4 24  1  o          0.0000     1051.1586   62.37   1.36526
   7   2   2 24  1  o          0.0000     2764.9692  270.55   1.36526
   3   7   0 12  1  o      10011.5518    10158.0068   96.03   1.35344
   7   3   0 12  1  o         14.0899       14.2960  291.34   1.35344
   3   7   0 12  1  o          0.0000    10158.0068   96.03   1.35344
   7   3   0 12  1  o          0.0000       14.2960  291.34   1.35344
   3   7   1 24  1  o       1560.0997     1559.8483  188.03   1.34192
   5   5   3 24  1  o       2041.0887     2040.7598  299.56   1.34192
   7   3   1 24  1  o       7125.0693     7123.9209  149.06   1.34192
   3   7   1 24  1  o          0.0000     1559.8483  188.03   1.34192
   5   5   3 24  1  o          0.0000     2040.7598  299.56   1.34192
   7   3   1 24  1  o          0.0000     7123.9209  149.06   1.34192
   4   6   3 24  1  o        803.0829      913.4199   74.02   1.31974
   5   6   0 12  1  o        342.8599      389.9660   92.39   1.31974
   6   4   3 24  1  o        919.3372     1045.6465  199.31   1.31974
   6   5   0 12  1  o         63.6470       72.3916  208.40   1.31974
   4   6   3 24  1  o          0.0000      913.4199   74.02   1.31974
   5   6   0 12  1  o          0.0000      389.9660   92.39   1.31974
   6   4   3 24  1  o          0.0000     1045.6465  199.31   1.31974
   6   5   0 12  1  o          0.0000       72.3916  208.40   1.31974
   3   7   2 24  1  o        188.5380      196.5427   84.70   1.30905
   5   6   1 24  1  o       4556.0688     4749.5034  208.00   1.30905
   6   5   1 24  1  o        202.5819      211.1828  183.84   1.30905
   7   3   2 24  1  o       1073.2031     1118.7676   24.90   1.30905
   3   7   2 24  1  o          0.0000      196.5427   84.70   1.30905
   5   6   1 24  1  o          0.0000     4749.5034  208.00   1.30905
   6   5   1 24  1  o          0.0000      211.1828  183.84   1.30905
   7   3   2 24  1  o          0.0000     1118.7676   24.90   1.30905
   8   0   0  6  1  o          1.0099        1.4982  269.57   1.28843
   8   0   0  6  1  o          0.0000        1.4982  269.57   1.28843
   1   8   0 12  1  o         69.4142       73.0378   90.42   1.27848
   4   7   0 12  1  o       1427.2856     1501.7948  185.23   1.27848
   5   6   2 24  1  o       2688.4399     2828.7844  348.72   1.27848
   6   5   2 24  1  o        767.4573      807.5208   73.57   1.27848
   7   4   0 12  1  o       7965.4258     8381.2480  275.39   1.27848
   8   1   0 12  1  o       2219.2378     2335.0896  189.08   1.27848
   1   8   0 12  1  o          0.0000       73.0378   90.42   1.27848
   4   7   0 12  1  o          0.0000     1501.7948  185.23   1.27848
   5   6   2 24  1  o          0.0000     2828.7844  348.72   1.27848
   6   5   2 24  1  o          0.0000      807.5208   73.57   1.27848
   7   4   0 12  1  o          0.0000     8381.2480  275.39   1.27848
   8   1   0 12  1  o          0.0000     2335.0896  189.08   1.27848
   4   7   1 24  1  o       2241.0747     2322.1165  354.76   1.26876
   5   5   4 24  1  o       2234.8667     2315.6841  315.61   1.26876
   7   4   1 24  1  o       3615.1697     3745.9016  326.26   1.26876
   8   1   1 24  1  o        600.7175      622.4407   70.41   1.26876
   4   7   1 24  1  o          0.0000     2322.1165  354.76   1.26876
   5   5   4 24  1  o          0.0000     2315.6841  315.61   1.26876
   7   4   1 24  1  o          0.0000     3745.9016  326.26   1.26876
   8   1   1 24  1  o          0.0000      622.4407   70.41   1.26876
   7   3   3 24  1  o       5716.9214     5464.1631   49.00   1.25926
   7   3   3 24  1  o          0.0000     5464.1631   49.00   1.25926
   2   8   0 12  1  o       2906.2676     3115.0210  183.47   1.24996
   6   4   4 24  1  o       1008.6880     1081.1407   26.21   1.24996
   8   2   0 12  1  o         86.5487       92.7654  350.49   1.24996
   2   8   0 12  1  o          0.0000     3115.0210  183.47   1.24996
   6   4   4 24  1  o          0.0000     1081.1407   26.21   1.24996
   8   2   0 12  1  o          0.0000       92.7654  350.49   1.24996
   2   8   1 24  1  o         46.6144       45.4601   92.19   1.24087
   4   7   2 24  1  o       1564.5812     1525.8391  254.80   1.24087
   7   4   2 24  1  o        819.4714      799.1797   57.31   1.24087
   8   2   1 24  1  o       1766.3275     1722.5897  215.48   1.24087
   2   8   1 24  1  o          0.0000       45.4601   92.19   1.24087
   4   7   2 24  1  o          0.0000     1525.8391  254.80   1.24087
   7   4   2 24  1  o          0.0000      799.1797   57.31   1.24087
   8   2   1 24  1  o          0.0000     1722.5897  215.48   1.24087
   5   6   3 24  1  o       3756.0801     3762.1213  319.74   1.23198
   6   5   3 24  1  o        849.4514      850.8176   50.63   1.23198
   5   6   3 24  1  o          0.0000     3762.1213  319.74   1.23198
   6   5   3 24  1  o          0.0000      850.8176   50.63   1.23198
   6   6   0 12  1  o       8807.1836     9005.8232    6.82   1.21475
   8   2   2 24  1  o       9606.5205     9823.1895  256.04   1.21475
   6   6   0 12  1  o          0.0000     9005.8232    6.82   1.21475
   8   2   2 24  1  o          0.0000     9823.1895  256.04   1.21475
   3   8   0 12  1  o        544.4443      568.5129  281.59   1.20640
   6   6   1 24  1  o        733.3289      765.7480   10.34   1.20640
   8   3   0 12  1  o       4938.8359     5157.1709  186.17   1.20640
   3   8   0 12  1  o          0.0000      568.5129  281.59   1.20640
   6   6   1 24  1  o          0.0000      765.7480   10.34   1.20640
   8   3   0 12  1  o          0.0000     5157.1709  186.17   1.20640
   3   8   1 24  1  o       2301.4260     2299.3691  351.30   1.19822
   4   7   3 24  1  o       5163.3125     5158.6978   29.58   1.19822
   5   7   0 12  1  o        634.5216      633.9545  276.28   1.19822
   7   4   3 24  1  o       1794.4020     1792.7982  274.49   1.19822
   7   5   0 12  1  o         24.6989       24.6768   78.13   1.19822
   8   3   1 24  1  o       4232.2817     4228.4990   48.74   1.19822
   3   8   1 24  1  o          0.0000     2299.3691  351.30   1.19822
   4   7   3 24  1  o          0.0000     5158.6978   29.58   1.19822
   5   7   0 12  1  o          0.0000      633.9545  276.28   1.19822
   7   4   3 24  1  o          0.0000     1792.7982  274.49   1.19822
   7   5   0 12  1  o          0.0000       24.6768   78.13   1.19822
   8   3   1 24  1  o          0.0000     4228.4990   48.74   1.19822
   5   5   5  8  1  o      10115.0869    10004.9580   66.70   1.19020
   5   7   1 24  1  o       1713.4440     1694.7887  136.20   1.19020
   7   5   1 24  1  o       1624.1251     1606.4423  159.08   1.19020
   5   5   5  8  1  o          0.0000    10004.9580   66.70   1.19020
   5   7   1 24  1  o          0.0000     1694.7887  136.20   1.19020
   7   5   1 24  1  o          0.0000     1606.4423  159.08   1.19020
   6   6   2 24  1  o       1206.5438     1134.3179  323.52   1.18235
   6   6   2 24  1  o          0.0000     1134.3179  323.52   1.18235
   3   8   2 24  1  o        921.6505      876.7930  172.10   1.17464
   5   6   4 24  1  o       1215.5110     1156.3511  184.24   1.17464
   6   5   4 24  1  o       3565.0249     3391.5125   51.14   1.17464
   8   3   2 24  1  o        384.2390      365.5378  270.23   1.17464
   3   8   2 24  1  o          0.0000      876.7930  172.10   1.17464
   5   6   4 24  1  o          0.0000     1156.3511  184.24   1.17464
   6   5   4 24  1  o          0.0000     3391.5125   51.14   1.17464
   8   3   2 24  1  o          0.0000      365.5378  270.23   1.17464
   5   7   2 24  1  o       2995.3303     2997.6899  132.76   1.16709
   7   5   2 24  1  o       6790.0708     6795.4194  359.66   1.16709
   5   7   2 24  1  o          0.0000     2997.6899  132.76   1.16709
   7   5   2 24  1  o          0.0000     6795.4194  359.66   1.16709
   4   8   0 12  1  o          9.4444        9.8499  355.15   1.15241
   8   4   0 12  1  o        752.1969      784.4943  183.64   1.15241
   4   8   0 12  1  o          0.0000        9.8499  355.15   1.15241
   8   4   0 12  1  o          0.0000      784.4943  183.64   1.15241
   4   8   1 24  1  o       2642.9768     2686.1443  338.88   1.14527
   6   6   3 24  1  o        621.6788      631.8326   69.05   1.14527
   7   4   4 24  1  o       1134.1656     1152.6898   83.68   1.14527
   8   4   1 24  1  o        641.7802      652.2623  306.52   1.14527
   4   8   1 24  1  o          0.0000     2686.1443  338.88   1.14527
   6   6   3 24  1  o          0.0000      631.8326   69.05   1.14527
   7   4   4 24  1  o          0.0000     1152.6898   83.68   1.14527
   8   4   1 24  1  o          0.0000      652.2623  306.52   1.14527
   1   9   0 12  1  o          8.0291        7.9007  292.48   1.13827
   8   3   3 24  1  o        471.9875      464.4372  285.65   1.13827
   9   1   0 12  1  o       4775.3467     4698.9468   97.56   1.13827
   1   9   0 12  1  o          0.0000        7.9007  292.48   1.13827
   8   3   3 24  1  o          0.0000      464.4372  285.65   1.13827
   9   1   0 12  1  o          0.0000     4698.9468   97.56   1.13827
   5   7   3 24  1  o        274.1340      261.8891   94.05   1.13139
   7   5   3 24  1  o        130.3456      124.5234  246.19   1.13139
   9   1   1 24  1  o       2024.3948     1933.9691  238.29   1.13139
   5   7   3 24  1  o          0.0000      261.8891   94.05   1.13139
   7   5   3 24  1  o          0.0000      124.5234  246.19   1.13139
   9   1   1 24  1  o          0.0000     1933.9691  238.29   1.13139
   4   8   2 24  1  o        900.8209      847.5291  313.84   1.12464
   8   4   2 24  1  o        416.0420      391.4293  249.76   1.12464
   4   8   2 24  1  o          0.0000      847.5291  313.84   1.12464
   8   4   2 24  1  o          0.0000      391.4293  249.76   1.12464
   2   9   0 12  1  o       7780.4082     7632.9312  186.94   1.11800
   6   7   0 12  1  o        592.9213      581.6825    5.60   1.11800
   7   6   0 12  1  o        278.1139      272.8422  279.98   1.11800
   9   2   0 12  1  o         12.5423       12.3045  287.57   1.11800
   2   9   0 12  1  o          0.0000     7632.9312  186.94   1.11800
   6   7   0 12  1  o          0.0000      581.6825    5.60   1.11800
   7   6   0 12  1  o          0.0000      272.8422  279.98   1.11800
   9   2   0 12  1  o          0.0000       12.3045  287.57   1.11800
   2   9   1 24  1  o       1319.7712     1204.7705   73.63   1.11148
   6   5   5 24  1  o        664.8925      606.9559  281.06   1.11148
   6   7   1 24  1  o       1416.3336     1292.9187  330.79   1.11148
   7   6   1 24  1  o         38.5324       35.1748   39.61   1.11148
   9   2   1 24  1  o        310.4356      283.3853   23.82   1.11148
   2   9   1 24  1  o          0.0000     1204.7705   73.63   1.11148
   6   5   5 24  1  o          0.0000      606.9559  281.06   1.11148
   6   7   1 24  1  o          0.0000     1292.9187  330.79   1.11148
   7   6   1 24  1  o          0.0000       35.1748   39.61   1.11148
   9   2   1 24  1  o          0.0000      283.3853   23.82   1.11148
   6   6   4 24  1  o       2926.2971     2904.2771  167.20   1.09878
   6   6   4 24  1  o          0.0000     2904.2771  167.20   1.09878
   4   8   3 24  1  o       2714.5244     2714.1614   23.67   1.09259
   5   8   0 12  1  o       2426.2849     2425.9604   95.75   1.09259
   6   7   2 24  1  o       3760.1138     3759.6108  112.86   1.09259
   7   6   2 24  1  o       1213.6636     1213.5012   44.52   1.09259
   8   4   3 24  1  o       1331.1030     1330.9250  126.30   1.09259
   8   5   0 12  1  o        881.5516      881.4337    7.88   1.09259
   9   2   2 24  1  o        705.4562      705.3619   76.02   1.09259
   4   8   3 24  1  o          0.0000     2714.1614   23.67   1.09259
   5   8   0 12  1  o          0.0000     2425.9604   95.75   1.09259
   6   7   2 24  1  o          0.0000     3759.6108  112.86   1.09259
   7   6   2 24  1  o          0.0000     1213.5012   44.52   1.09259
   8   4   3 24  1  o          0.0000     1330.9250  126.30   1.09259
   8   5   0 12  1  o          0.0000      881.4337    7.88   1.09259
   9   2   2 24  1  o          0.0000      705.3619   76.02   1.09259
   3   9   0 12  1  o          6.0297        6.1007   94.71   1.08650
   5   7   4 24  1  o       1678.9524     1698.7076  112.06   1.08650
   5   8   1 24  1  o       2720.7996     2752.8137  352.92   1.08650
   7   5   4 24  1  o        493.8870      499.6982   49.82   1.08650
   8   5   1 24  1  o        256.1909      259.2054  147.88   1.08650
   9   3   0 12  1  o       3511.6501     3552.9697  275.00   1.08650
   3   9   0 12  1  o          0.0000        6.1007   94.71   1.08650
   5   7   4 24  1  o          0.0000     1698.7076  112.06   1.08650
   5   8   1 24  1  o          0.0000     2752.8137  352.92   1.08650
   7   5   4 24  1  o          0.0000      499.6982   49.82   1.08650
   8   5   1 24  1  o          0.0000      259.2054  147.88   1.08650
   9   3   0 12  1  o          0.0000     3552.9697  275.00   1.08650
   3   9   1 24  1  o        171.7045      176.0478   53.34   1.08052
   9   3   1 24  1  o        613.4730      628.9906   16.67   1.08052
   3   9   1 24  1  o          0.0000      176.0478   53.34   1.08052
   9   3   1 24  1  o          0.0000      628.9906   16.67   1.08052
   5   8   2 24  1  o        380.4164      323.4788   12.39   1.06883
   8   5   2 24  1  o        796.1172      676.9609  168.11   1.06883
   5   8   2 24  1  o          0.0000      323.4788   12.39   1.06883
   8   5   2 24  1  o          0.0000      676.9609  168.11   1.06883
   3   9   2 24  1  o       1452.0200     1366.1855  350.13   1.06313
   6   7   3 24  1  o         39.0307       36.7234  313.68   1.06313
   7   6   3 24  1  o       1124.5289     1058.0537  291.98   1.06313
   9   3   2 24  1  o        749.9471      705.6148   34.12   1.06313
   3   9   2 24  1  o          0.0000     1366.1855  350.13   1.06313
   6   7   3 24  1  o          0.0000       36.7234  313.68   1.06313
   7   6   3 24  1  o          0.0000     1058.0537  291.98   1.06313
   9   3   2 24  1  o          0.0000      705.6148   34.12   1.06313
   8   4   4 24  1  o       2165.4585     2140.3828  299.56   1.05200
   8   4   4 24  1  o          0.0000     2140.3828  299.56   1.05200
   4   9   0 12  1  o          2.2138        2.0192  171.33   1.04656
   6   6   5 24  1  o        585.0719      533.6262  214.99   1.04656
   9   4   0 12  1  o        188.2429      171.6906   99.31   1.04656
   4   9   0 12  1  o          0.0000        2.0192  171.33   1.04656
   6   6   5 24  1  o          0.0000      533.6262  214.99   1.04656
   9   4   0 12  1  o          0.0000      171.6906   99.31   1.04656
   4   9   1 24  1  o       2341.4480     2376.0776  274.01   1.04121
   5   8   3 24  1  o       1659.6567     1684.2046  225.99   1.04121
   7   7   0 12  1  o        616.9117      626.0357  275.22   1.04121
   8   5   3 24  1  o       1372.2670     1392.5640  136.55   1.04121
   9   4   1 24  1  o       3482.5730     3534.0796   24.24   1.04121
   4   9   1 24  1  o          0.0000     2376.0776  274.01   1.04121
   5   8   3 24  1  o          0.0000     1684.2046  225.99   1.04121
   7   7   0 12  1  o          0.0000      626.0357  275.22   1.04121
   8   5   3 24  1  o          0.0000     1392.5640  136.55   1.04121
   9   4   1 24  1  o          0.0000     3534.0796   24.24   1.04121
   7   5   5 24  1  o        956.9030      986.0106  354.78   1.03594
   7   7   1 24  1  o        147.4882      151.9746   24.44   1.03594
   9   3   3 24  1  o       1177.3773     1213.1914  115.27   1.03594
   7   5   5 24  1  o          0.0000      986.0106  354.78   1.03594
   7   7   1 24  1  o          0.0000      151.9746   24.44   1.03594
   9   3   3 24  1  o          0.0000     1213.1914  115.27   1.03594
   6   8   0 12  1  o       1721.5958     1819.5826    6.34   1.03075
   8   6   0 12  1  o       1899.6162     2007.7352    6.81   1.03075
  10   0   0  6  1  o        718.0786      758.9489  186.98   1.03075
   6   8   0 12  1  o          0.0000     1819.5826    6.34   1.03075
   8   6   0 12  1  o          0.0000     2007.7352    6.81   1.03075
  10   0   0  6  1  o          0.0000      758.9489  186.98   1.03075
   1  10   0 12  1  o        772.6641      797.5679  275.20   1.02563
   4   9   2 24  1  o        704.3287      727.0300  153.80   1.02563
   6   7   4 24  1  o        311.6667      321.7121   37.06   1.02563
   6   8   1 24  1  o        326.8111      337.3442  242.68   1.02563
   7   6   4 24  1  o        707.3328      730.1309   50.13   1.02563
   8   6   1 24  1  o       4189.8213     4324.8599   75.05   1.02563
   9   4   2 24  1  o       1741.2269     1797.3486   10.33   1.02563
  10   1   0 12  1  o        535.1783      552.4272  186.35   1.02563
   1  10   0 12  1  o          0.0000      797.5679  275.20   1.02563
   4   9   2 24  1  o          0.0000      727.0300  153.80   1.02563
   6   7   4 24  1  o          0.0000      321.7121   37.06   1.02563
   6   8   1 24  1  o          0.0000      337.3442  242.68   1.02563
   7   6   4 24  1  o          0.0000      730.1309   50.13   1.02563
   8   6   1 24  1  o          0.0000     4324.8599   75.05   1.02563
   9   4   2 24  1  o          0.0000     1797.3486   10.33   1.02563
  10   1   0 12  1  o          0.0000      552.4272  186.35   1.02563
   7   7   2 24  1  o        745.3636      743.1645  223.64   1.02059
  10   1   1 24  1  o       1549.3279     1544.7562  307.42   1.02059
   7   7   2 24  1  o          0.0000      743.1645  223.64   1.02059
  10   1   1 24  1  o          0.0000     1544.7562  307.42   1.02059
   2  10   0 12  1  o        467.7904      457.8289    5.78   1.01073
   6   8   2 24  1  o        365.1747      357.3983   65.96   1.01073
   8   6   2 24  1  o       1527.9829     1495.4446   72.87   1.01073
  10   2   0 12  1  o        263.2201      257.6149    8.40   1.01073
   2  10   0 12  1  o          0.0000      457.8289    5.78   1.01073
   6   8   2 24  1  o          0.0000      357.3983   65.96   1.01073
   8   6   2 24  1  o          0.0000     1495.4446   72.87   1.01073
  10   2   0 12  1  o          0.0000      257.6149    8.40   1.01073
   2  10   1 24  1  o        249.7820      245.3294  173.98   1.00591
   5   8   4 24  1  o        408.9193      401.6302  277.57   1.00591
   8   5   4 24  1  o       1418.7332     1393.4438  179.43   1.00591
  10   2   1 24  1  o       2207.0906     2167.7466  353.07   1.00591
   2  10   1 24  1  o          0.0000      245.3294  173.98   1.00591
   5   8   4 24  1  o          0.0000      401.6302  277.57   1.00591
   8   5   4 24  1  o          0.0000     1393.4438  179.43   1.00591
  10   2   1 24  1  o          0.0000     2167.7466  353.07   1.00591
   4   9   3 24  1  o        660.5239      634.4538   80.03   1.00115
   5   9   0 12  1  o        932.6301      895.8203   96.05   1.00115
   9   4   3 24  1  o        273.2865      262.5002  183.84   1.00115
   9   5   0 12  1  o       2818.2205     2706.9885  276.07   1.00115
   4   9   3 24  1  o          0.0000      634.4538   80.03   1.00115
   5   9   0 12  1  o          0.0000      895.8203   96.05   1.00115
   9   4   3 24  1  o          0.0000      262.5002  183.84   1.00115
   9   5   0 12  1  o          0.0000     2706.9885  276.07   1.00115
   5   9   1 24  1  o       1553.4974     1577.0013   98.82   0.99646
   7   7   3 24  1  o       1025.0283     1040.5355  220.39   0.99646
   9   5   1 24  1  o        736.3206      747.4609   63.29   0.99646
   5   9   1 24  1  o          0.0000     1577.0013   98.82   0.99646
   7   7   3 24  1  o          0.0000     1040.5355  220.39   0.99646
   9   5   1 24  1  o          0.0000      747.4609   63.29   0.99646
   6   6   6  8  1  o        822.9195      822.4659  197.16   0.99184
  10   2   2 24  1  o        794.9498      794.5116  289.60   0.99184
   6   6   6  8  1  o          0.0000      822.4659  197.16   0.99184
  10   2   2 24  1  o          0.0000      794.5116  289.60   0.99184
   3  10   0 12  1  o         23.5925       23.9171  278.44   0.98728
   6   8   3 24  1  o        989.7617     1003.3807   17.95   0.98728
   8   6   3 24  1  o        802.9466      813.9950  289.51   0.98728
  10   3   0 12  1  o       1417.2189     1436.7196  186.06   0.98728
   3  10   0 12  1  o          0.0000       23.9171  278.44   0.98728
   6   8   3 24  1  o          0.0000     1003.3807   17.95   0.98728
   8   6   3 24  1  o          0.0000      813.9950  289.51   0.98728
  10   3   0 12  1  o          0.0000     1436.7196  186.06   0.98728
   3  10   1 24  1  o       1029.5967     1045.0051   57.20   0.98278
   5   9   2 24  1  o        452.6842      459.4589  176.62   0.98278
   6   7   5 24  1  o        869.0806      882.0869  144.69   0.98278
   7   6   5 24  1  o       3207.9929     3256.0022  281.69   0.98278
   9   5   2 24  1  o        533.8460      541.8353  213.24   0.98278
  10   3   1 24  1  o        461.4439      468.3496  329.41   0.98278
   3  10   1 24  1  o          0.0000     1045.0051   57.20   0.98278
   5   9   2 24  1  o          0.0000      459.4589  176.62   0.98278
   6   7   5 24  1  o          0.0000      882.0869  144.69   0.98278
   7   6   5 24  1  o          0.0000     3256.0022  281.69   0.98278
   9   5   2 24  1  o          0.0000      541.8353  213.24   0.98278
  10   3   1 24  1  o          0.0000      468.3496  329.41   0.98278
   3  10   2 24  1  o          0.0000     1169.1134    1.74   0.96964
   7   8   0 12  1  o          0.0000     2542.1101   97.42   0.96964
   8   7   0 12  1  o          0.0000       28.9196    9.44   0.96964
   9   4   4 24  1  o          0.0000      187.0801  281.50   0.96964
  10   3   2 24  1  o          0.0000     1208.2086  106.47   0.96964
   3  10   2 24  1  o          0.0000     1169.1134    1.74   0.96964
   7   8   0 12  1  o          0.0000     2542.1101   97.42   0.96964
   8   7   0 12  1  o          0.0000       28.9196    9.44   0.96964
   9   4   4 24  1  o          0.0000      187.0801  281.50   0.96964
  10   3   2 24  1  o          0.0000     1208.2086  106.47   0.96964
   7   7   4 24  1  o          0.0000       29.3320  140.11   0.96538
   7   8   1 24  1  o          0.0000      110.3597  161.89   0.96538
   8   5   5 24  1  o          0.0000      663.9054  186.52   0.96538
   8   7   1 24  1  o          0.0000     1544.7250  188.18   0.96538
   7   7   4 24  1  o          0.0000       29.3320  140.11   0.96538
   7   8   1 24  1  o          0.0000      110.3597  161.89   0.96538
   8   5   5 24  1  o          0.0000      663.9054  186.52   0.96538
   8   7   1 24  1  o          0.0000     1544.7250  188.18   0.96538
   5   9   3 24  1  o          0.0000      102.1636   84.16   0.96118
   9   5   3 24  1  o          0.0000      839.2629  101.17   0.96118
   5   9   3 24  1  o          0.0000      102.1636   84.16   0.96118
   9   5   3 24  1  o          0.0000      839.2629  101.17   0.96118
   4  10   0 12  1  o          0.0000      830.9488    6.25   0.95702
   6   8   4 24  1  o          0.0000      688.6691  210.60   0.95702
   8   6   4 24  1  o          0.0000      482.1081  218.55   0.95702
  10   4   0 12  1  o          0.0000      283.8949    9.08   0.95702
 
# The following lines are used to test the character set of files sent by     
# network email or other means. They are not part of the CIF data set.        
# abcdefghijklmnopqrstuvwxyzABCDEFGHIJKLMNOPQRSTUVWXYZ0123456789              
# !@#$%^&*()_+{}:"~<>?|\-=[];'`,./ 
